# Supplementary material for: Pyramidalization/twisting of the amide functional group via remote steric congestion triggered by metal coordination
Source: Chem Sci. 2016 Sep 23;8(1):85–90. doi: 10.1039/c6sc03669d (PMC5304688; doi:10.1039/c6sc03669d)
Supplement: Supplementary file 2 [file SC-008-C6SC03669D-s002.cif]

# Electronic Supplementary Material (ESI) for Chemical Science.
# This journal is © The Royal Society of Chemistry 2016

####################################################################### 
# 
# This file contains crystal structure data downloaded from the 
# Cambridge Structural Database (CSD) hosted by the Cambridge 
# Crystallographic Data Centre (CCDC).
# 
# Full information about CCDC data access policies and citation 
# guidelines are available at http://www.ccdc.cam.ac.uk/access/V1 
# 
# Audit and citation data items may have been added by the CCDC. 
# Please retain this information to preserve the provenance of 
# this file and to allow appropriate attribution of the data. 
# 
#######################################################################

data_160308adachi
_database_code_depnum_ccdc_archive 'CCDC 1494998'
_audit_update_record             
;
2016-07-20 deposited with the CCDC.
2016-09-23 downloaded from the CCDC.
;

#==============================================================================
# CHEMICAL DATA

_chemical_formula_sum            'C34 H33 B2 F8 N5 O Pd'
_chemical_formula_moiety         'C34 H33 B2 F8 N5 O Pd'
_chemical_formula_weight         807.67
_chemical_melting_point          ?

#==============================================================================
# CRYSTAL DATA
_space_group_crystal_system      triclinic
_space_group_name_H-M_alt        'P -1'
_space_group_name_Hall           '-P 1'
_space_group_IT_number           2
loop_
_space_group_symop_id
_space_group_symop_operation_xyz
1 +X,+Y,+Z
2 -X,-Y,-Z
#------------------------------------------------------------------------------
_cell_length_a                   9.1646(3)
_cell_length_b                   10.8129(4)
_cell_length_c                   17.3580(8)
_cell_angle_alpha                86.495(6)
_cell_angle_beta                 85.651(6)
_cell_angle_gamma                84.191(6)
_cell_volume                     1703.87(11)
_cell_formula_units_Z            2
_cell_measurement_reflns_used    12466
_cell_measurement_theta_min      4.12
_cell_measurement_theta_max      68.19
_cell_measurement_temperature    93
#------------------------------------------------------------------------------
_exptl_crystal_description       platelet
_exptl_crystal_colour            yellow
_exptl_crystal_size_max          0.200
_exptl_crystal_size_mid          0.200
_exptl_crystal_size_min          0.050
_exptl_crystal_density_diffrn    1.574
_exptl_crystal_density_meas      ?
_exptl_crystal_density_method    'not measured'
_exptl_crystal_F_000             816.00
_exptl_absorpt_coefficient_mu    5.103
_exptl_absorpt_correction_type   multi-scan
_exptl_absorpt_process_details   'ABSCOR (Rigaku, 1995)'
_exptl_absorpt_correction_T_min  0.437
_exptl_absorpt_correction_T_max  0.775

#==============================================================================
# EXPERIMENTAL DATA

_diffrn_ambient_temperature      93
_diffrn_radiation_type           'Cu K\a'
_diffrn_radiation_wavelength     1.54187
_diffrn_measurement_device_type  'Rigaku R-AXIS RAPID'
_diffrn_measurement_method       \w
_diffrn_detector_area_resol_mean 10.000
_diffrn_reflns_number            20068
_diffrn_reflns_av_R_equivalents  0.1098
_diffrn_reflns_theta_max         68.253
_diffrn_reflns_theta_min         4.116
_diffrn_reflns_theta_full        67.687
_diffrn_measured_fraction_theta_max 0.981
_diffrn_measured_fraction_theta_full 0.983
_diffrn_reflns_Laue_measured_fraction_max 0.981
_diffrn_reflns_Laue_measured_fraction_full 0.983
_diffrn_reflns_point_group_measured_fraction_max 0.981
_diffrn_reflns_point_group_measured_fraction_full 0.983
_diffrn_reflns_limit_h_min       -11
_diffrn_reflns_limit_h_max       11
_diffrn_reflns_limit_k_min       -13
_diffrn_reflns_limit_k_max       12
_diffrn_reflns_limit_l_min       -20
_diffrn_reflns_limit_l_max       20
_diffrn_standards_number         0
_diffrn_standards_interval_count .
_diffrn_standards_decay_%        ?
_reflns_number_total             6102
_reflns_number_gt                3622
_reflns_threshold_expression     F^2^>2.0\s(F^2^)
_reflns_Friedel_coverage         0.000
_reflns_Friedel_fraction_max     .
_reflns_Friedel_fraction_full    .

#==============================================================================
# REFINEMENT DATA

_refine_special_details          
;
    Refinement was performed using all reflections. The weighted 
    R-factor (wR) and goodness of fit (S) are based on F^2^.
    R-factor (gt) are based on F. The threshold expression of
    F^2^ > 2.0 sigma(F^2^) is used only for calculating R-factor (gt).
;
_refine_ls_structure_factor_coef Fsqd
_refine_ls_R_factor_all          0.1223
_refine_ls_R_factor_gt           0.0954
_refine_ls_wR_factor_ref         0.2774
_refine_ls_wR_factor_gt          0.2392
_refine_ls_number_restraints     67
_refine_ls_hydrogen_treatment    constr
_refine_ls_number_reflns         6102
_refine_ls_number_parameters     462
_refine_ls_goodness_of_fit_ref   1.047
_refine_ls_weighting_scheme      calc
_refine_ls_weighting_details     
'w = 1/[\s^2^(Fo^2^)+(0.1451P)^2^] where P=(Fo^2^+2Fc^2^)/3'
_atom_sites_solution_hydrogens   geom
_atom_sites_solution_primary     direct
_atom_sites_solution_secondary   difmap
_refine_ls_shift/su_max          0.000
_refine_diff_density_max         2.13
_refine_diff_density_min         -1.36
_refine_ls_extinction_method     none
_refine_ls_extinction_coef       ?

loop_
_atom_type_symbol
_atom_type_description
_atom_type_scat_dispersion_real
_atom_type_scat_dispersion_imag
_atom_type_scat_source
C C 0.0181 0.0091
;
International Tables for Crystallography
(Vol. C, Tables 4.2.6.8 and 6.1.1.4)
;
H H 0.0000 0.0000
;
International Tables for Crystallography
(Vol. C, Table 6.1.1.4)
;
B B 0.0090 0.0039
;
International Tables for Crystallography
(Vol. C, Tables 4.2.6.8 and 6.1.1.4)
;
F F 0.0727 0.0534
;
International Tables for Crystallography
(Vol. C, Tables 4.2.6.8 and 6.1.1.4)
;
N N 0.0311 0.0180
;
International Tables for Crystallography
(Vol. C, Tables 4.2.6.8 and 6.1.1.4)
;
O O 0.0492 0.0322
;
International Tables for Crystallography
(Vol. C, Tables 4.2.6.8 and 6.1.1.4)
;
Pd Pd 0.1215 3.9337
;
International Tables for Crystallography
(Vol. C, Tables 4.2.6.8 and 6.1.1.4)
;

#==============================================================================
# ATOMIC COORDINATES AND THERMAL PARAMETERS

loop_
_atom_site_label
_atom_site_type_symbol
_atom_site_fract_x
_atom_site_fract_y
_atom_site_fract_z
_atom_site_U_iso_or_equiv
_atom_site_adp_type
_atom_site_occupancy
_atom_site_site_symmetry_order
_atom_site_calc_flag
_atom_site_refinement_flags_posn
_atom_site_refinement_flags_adp
_atom_site_refinement_flags_occupancy
_atom_site_disorder_assembly
_atom_site_disorder_group
Pd1 Pd 0.36678(7) 0.78175(5) 0.63308(4) 0.0484(3) Uani 1 1 d . . . . .
F2 F 0.0212(8) 0.8171(5) 0.5915(4) 0.086(2) Uani 1 1 d . . . . .
F3 F 0.9119(7) 0.3455(6) 0.8320(5) 0.098(2) Uani 1 1 d . . . . .
F7 F -0.0262(9) 0.6484(6) 0.5347(5) 0.107(3) Uani 1 1 d . . . . .
F10 F -0.1783(9) 0.8212(8) 0.5216(5) 0.121(3) Uani 1 1 d . . . . .
F11 F 0.7585(10) 0.2543(8) 0.7628(9) 0.200(6) Uani 1 1 d . U . . .
F12 F 0.0443(10) 0.8044(9) 0.4605(5) 0.127(3) Uani 1 1 d . . . . .
F49 F 0.7044(8) 0.4527(7) 0.7935(8) 0.172(5) Uani 1 1 d . . . . .
F51 F 0.8736(17) 0.3892(13) 0.7188(7) 0.209(6) Uani 1 1 d . U . . .
O1 O 0.5389(7) 0.9624(6) 0.7897(4) 0.0613(18) Uani 1 1 d . U . . .
N4 N 0.2461(7) 0.9210(6) 0.6886(4) 0.0435(17) Uani 1 1 d . . . . .
N5 N 0.3678(7) 0.7123(6) 0.7414(4) 0.0384(16) Uani 1 1 d . . . . .
N6 N 0.3747(8) 0.8158(6) 0.7892(4) 0.0485(18) Uani 1 1 d . . . . .
N8 N 0.3545(7) 0.8637(6) 0.5263(5) 0.0507(19) Uani 1 1 d . U . . .
N9 N 0.5112(8) 0.6442(7) 0.5928(4) 0.0522(19) Uani 1 1 d . U . . .
C13 C 0.3353(9) 0.6042(7) 0.7725(5) 0.0396(19) Uani 1 1 d . . . . .
C14 C 0.1994(9) 1.0000(7) 0.8168(5) 0.045(2) Uani 1 1 d . . . . .
C15 C 0.3102(10) 0.5737(7) 0.8554(6) 0.048(2) Uani 1 1 d . . . . .
C16 C 0.1480(10) 1.0116(8) 0.6589(6) 0.053(2) Uani 1 1 d . . . . .
H16 H 0.1270 1.0140 0.6060 0.064 Uiso 1 1 calc R U . . .
C17 C 0.2718(9) 0.9149(7) 0.7650(6) 0.045(2) Uani 1 1 d . . . . .
C18 C 0.2062(10) 0.4908(7) 0.8766(5) 0.047(2) Uani 1 1 d . . . . .
H18 H 0.1593 0.4551 0.8375 0.057 Uiso 1 1 calc R U . . .
C19 C 0.3203(9) 0.5079(7) 0.7191(5) 0.044(2) Uani 1 1 d . . . . .
C20 C 0.2155(10) 0.5250(8) 0.6618(5) 0.049(2) Uani 1 1 d . . . . .
H20 H 0.1543 0.6009 0.6566 0.059 Uiso 1 1 calc R U . . .
C21 C 0.1021(10) 1.0943(8) 0.7841(6) 0.054(2) Uani 1 1 d . . . . .
H21 H 0.0510 1.1552 0.8160 0.065 Uiso 1 1 calc R U . . .
C22 C 0.3835(10) 0.6204(8) 0.9143(5) 0.049(2) Uani 1 1 d . . . . .
H22 H 0.4585 0.6742 0.9012 0.059 Uiso 1 1 calc R U . . .
C23 C 0.5259(11) 0.8514(9) 0.7877(6) 0.056(2) Uani 1 1 d . U . . .
C24 C 0.1613(11) 0.9009(9) 0.9507(6) 0.057(3) Uani 1 1 d . . . . .
C25 C 0.2250(9) 0.9919(8) 0.9001(5) 0.047(2) Uani 1 1 d . . . . .
C26 C 0.6467(10) 0.7536(8) 0.7826(5) 0.051(2) Uani 1 1 d . U . . .
H26 H 0.6264 0.6690 0.7862 0.061 Uiso 1 1 calc R U . . .
C27 C 0.0804(10) 1.0994(8) 0.7076(6) 0.054(2) Uani 1 1 d . . . . .
H27 H 0.0165 1.1657 0.6868 0.064 Uiso 1 1 calc R U . . .
C28 C 0.3932(13) 0.3018(9) 0.6762(7) 0.066(3) Uani 1 1 d . . . . .
H28 H 0.4536 0.2253 0.6806 0.079 Uiso 1 1 calc R U . . .
C29 C 0.5991(11) 0.5651(9) 0.5832(6) 0.053(2) Uani 1 1 d . U . . .
C30 C 0.7134(11) 0.4623(9) 0.5698(6) 0.063(3) Uani 1 1 d . U . . .
H30A H 0.6867 0.4129 0.5285 0.076 Uiso 1 1 calc R U . . .
H30B H 0.7226 0.4093 0.6174 0.076 Uiso 1 1 calc R U . . .
H30C H 0.8074 0.4958 0.5546 0.076 Uiso 1 1 calc R U . . .
C31 C 0.4051(10) 0.3964(8) 0.7272(5) 0.049(2) Uani 1 1 d . . . . .
H31 H 0.4715 0.3830 0.7670 0.058 Uiso 1 1 calc R U . . .
C32 C 0.3092(11) 1.0778(9) 0.9321(6) 0.058(3) Uani 1 1 d . . . . .
C33 C 0.1874(11) 0.8931(10) 1.0286(6) 0.061(3) Uani 1 1 d . . . . .
H33 H 0.1463 0.8309 1.0621 0.073 Uiso 1 1 calc R U . . .
C34 C 0.3459(11) 0.5875(8) 0.9919(6) 0.056(2) Uani 1 1 d . . . . .
H34 H 0.3930 0.6211 1.0317 0.067 Uiso 1 1 calc R U . . .
C35 C 0.2044(11) 0.4304(9) 0.6143(6) 0.056(2) Uani 1 1 d . . . . .
H35 H 0.1333 0.4410 0.5768 0.067 Uiso 1 1 calc R U . . .
C36 C 0.2723(13) 0.9745(11) 1.0578(7) 0.073(3) Uani 1 1 d . . . . .
H36 H 0.2898 0.9671 1.1112 0.087 Uiso 1 1 calc R U . . .
C37 C 0.2933(13) 0.9508(10) 0.3875(6) 0.075(3) Uani 1 1 d . U . . .
H37A H 0.3782 0.9910 0.3639 0.090 Uiso 1 1 calc R U . . .
H37B H 0.2064 1.0115 0.3895 0.090 Uiso 1 1 calc R U . . .
H37C H 0.2754 0.8818 0.3565 0.090 Uiso 1 1 calc R U . . .
C38 C 0.1695(11) 0.4589(9) 0.9541(6) 0.060(3) Uani 1 1 d . . . . .
H38 H 0.0954 0.4045 0.9677 0.072 Uiso 1 1 calc R U . . .
C39 C 0.2931(12) 0.3210(9) 0.6196(6) 0.063(3) Uani 1 1 d . . . . .
H39 H 0.2860 0.2581 0.5845 0.076 Uiso 1 1 calc R U . . .
C40 C 0.0602(11) 0.8177(8) 0.9217(7) 0.064(3) Uani 1 1 d . . . . .
H40A H 0.0534 0.8345 0.8659 0.077 Uiso 1 1 calc R U . . .
H40B H 0.0981 0.7306 0.9319 0.077 Uiso 1 1 calc R U . . .
H40C H -0.0376 0.8330 0.9483 0.077 Uiso 1 1 calc R U . . .
C41 C 0.2404(10) 0.5063(9) 1.0107(6) 0.054(2) Uani 1 1 d . . . . .
H41 H 0.2167 0.4830 1.0634 0.065 Uiso 1 1 calc R U . . .
C42 C 0.3231(12) 0.9031(9) 0.4658(6) 0.063(3) Uani 1 1 d . U . . .
C44 C 0.3313(12) 1.0652(11) 1.0118(6) 0.068(3) Uani 1 1 d . . . . .
H44 H 0.3884 1.1210 1.0336 0.081 Uiso 1 1 calc R U . . .
C45 C 0.3737(12) 1.1778(9) 0.8828(6) 0.065(3) Uani 1 1 d . . . . .
H45A H 0.3477 1.1731 0.8294 0.078 Uiso 1 1 calc R U . . .
H45B H 0.3352 1.2590 0.9019 0.078 Uiso 1 1 calc R U . . .
H45C H 0.4809 1.1676 0.8844 0.078 Uiso 1 1 calc R U . . .
C46 C 0.7809(11) 0.7803(10) 0.7734(6) 0.063(3) Uani 1 1 d . U . . .
H46 H 0.7966 0.8658 0.7739 0.075 Uiso 1 1 calc R U . . .
C47 C 0.9135(11) 0.6907(10) 0.7621(8) 0.088(4) Uani 1 1 d . U . . .
H47A H 1.0015 0.7359 0.7566 0.106 Uiso 1 1 calc R U . . .
H47B H 0.9195 0.6312 0.8070 0.106 Uiso 1 1 calc R U . . .
H47C H 0.9071 0.6458 0.7153 0.106 Uiso 1 1 calc R U . . .
B48 B -0.0334(16) 0.7736(12) 0.5256(8) 0.065(3) Uani 1 1 d . . . . .
B50 B 0.793(2) 0.3534(12) 0.7870(8) 0.076(4) Uani 1 1 d . . . . .

loop_
_atom_site_aniso_label
_atom_site_aniso_U_11
_atom_site_aniso_U_22
_atom_site_aniso_U_33
_atom_site_aniso_U_23
_atom_site_aniso_U_13
_atom_site_aniso_U_12
Pd1 0.0508(5) 0.0382(4) 0.0553(5) -0.0053(3) -0.0054(3) 0.0027(3)
F2 0.105(5) 0.068(4) 0.093(5) -0.025(3) -0.036(4) -0.016(4)
F3 0.067(4) 0.057(4) 0.173(8) -0.040(4) -0.010(5) 0.008(3)
F7 0.149(7) 0.051(4) 0.131(6) -0.021(4) -0.071(5) 0.000(4)
F10 0.088(5) 0.153(7) 0.123(7) -0.075(6) -0.029(5) 0.040(5)
F11 0.101(7) 0.071(5) 0.447(19) -0.081(8) -0.127(9) 0.021(5)
F12 0.135(7) 0.173(9) 0.081(6) 0.034(5) -0.034(5) -0.052(6)
F49 0.069(5) 0.081(5) 0.377(16) -0.099(7) -0.080(7) 0.034(4)
F51 0.265(15) 0.230(14) 0.116(9) 0.026(8) -0.022(9) 0.032(12)
O1 0.062(4) 0.044(3) 0.079(5) -0.015(3) -0.009(4) 0.004(3)
N4 0.037(4) 0.049(4) 0.045(4) 0.001(3) -0.005(3) -0.007(3)
N5 0.029(3) 0.028(3) 0.058(4) -0.004(3) -0.019(3) 0.011(3)
N6 0.053(5) 0.028(3) 0.061(5) -0.013(3) 0.004(4) 0.009(3)
N8 0.022(3) 0.037(4) 0.091(6) 0.002(4) -0.022(4) 0.018(3)
N9 0.051(5) 0.039(4) 0.063(5) 0.009(3) 0.009(4) -0.005(3)
C13 0.034(4) 0.038(4) 0.045(5) -0.001(3) -0.001(4) 0.004(3)
C14 0.043(5) 0.033(4) 0.057(6) -0.003(4) 0.000(4) 0.003(4)
C15 0.044(5) 0.033(4) 0.065(6) -0.007(4) -0.003(4) 0.013(4)
C16 0.060(6) 0.041(5) 0.059(6) 0.007(4) -0.026(5) 0.007(4)
C17 0.031(4) 0.034(4) 0.068(6) 0.001(4) -0.010(4) 0.005(3)
C18 0.049(5) 0.037(4) 0.053(6) -0.007(4) 0.000(4) 0.009(4)
C19 0.044(5) 0.035(4) 0.052(5) -0.002(4) -0.004(4) -0.004(4)
C20 0.048(5) 0.048(5) 0.053(6) -0.002(4) -0.001(4) -0.010(4)
C21 0.049(6) 0.042(5) 0.071(7) -0.007(4) -0.009(5) 0.008(4)
C22 0.050(5) 0.043(5) 0.050(5) 0.000(4) 0.000(4) 0.009(4)
C23 0.052(5) 0.047(5) 0.069(6) -0.018(5) 0.007(5) -0.005(4)
C24 0.050(6) 0.042(5) 0.073(7) -0.001(5) -0.001(5) 0.013(4)
C25 0.043(5) 0.039(5) 0.054(6) -0.012(4) -0.001(4) 0.016(4)
C26 0.044(5) 0.042(5) 0.066(6) -0.013(4) -0.001(4) 0.004(4)
C27 0.043(5) 0.042(5) 0.074(7) -0.003(5) -0.012(5) 0.006(4)
C28 0.078(8) 0.039(5) 0.080(8) -0.014(5) 0.012(6) -0.006(5)
C29 0.052(6) 0.049(5) 0.059(6) -0.009(4) -0.004(5) -0.004(4)
C30 0.057(6) 0.060(6) 0.069(7) -0.003(5) 0.006(5) 0.009(4)
C31 0.053(6) 0.045(5) 0.048(5) -0.011(4) -0.005(4) 0.000(4)
C32 0.066(7) 0.042(5) 0.062(7) -0.014(4) -0.010(5) 0.019(5)
C33 0.053(6) 0.062(6) 0.061(7) 0.002(5) 0.010(5) 0.020(5)
C34 0.063(6) 0.045(5) 0.056(6) -0.006(4) -0.005(5) 0.013(5)
C35 0.055(6) 0.051(6) 0.066(7) -0.009(5) -0.010(5) -0.017(5)
C36 0.072(8) 0.070(7) 0.071(8) -0.014(6) -0.014(6) 0.034(6)
C37 0.085(8) 0.063(7) 0.068(6) 0.002(5) 0.010(6) 0.024(6)
C38 0.063(7) 0.043(5) 0.071(7) -0.006(5) 0.000(5) 0.010(5)
C39 0.080(8) 0.055(6) 0.061(7) -0.013(5) -0.007(6) -0.029(6)
C40 0.049(6) 0.045(5) 0.093(8) 0.007(5) 0.001(5) 0.016(5)
C41 0.054(6) 0.047(5) 0.054(6) -0.003(4) 0.009(5) 0.023(5)
C42 0.070(7) 0.052(6) 0.066(6) -0.014(5) -0.009(5) 0.017(5)
C44 0.073(8) 0.063(7) 0.066(7) -0.024(6) -0.007(6) 0.017(6)
C45 0.069(7) 0.053(6) 0.072(7) -0.018(5) -0.011(5) 0.008(5)
C46 0.049(5) 0.062(6) 0.079(7) -0.023(5) -0.003(5) 0.001(4)
C47 0.043(6) 0.066(7) 0.152(12) -0.029(7) -0.002(7) 0.018(5)
B48 0.076(9) 0.050(7) 0.069(9) -0.001(6) 0.001(7) -0.009(6)
B50 0.118(13) 0.045(7) 0.059(8) -0.001(6) 0.004(8) 0.018(7)

#==============================================================================
_computing_data_collection       'RAPID AUTO (Rigaku, ????)'
_computing_cell_refinement       'RAPID AUTO'
_computing_data_reduction        'RAPID AUTO'
_computing_structure_solution    'SHELXT Version 2014/5 (Sheldrick, 2014)'
_computing_structure_refinement  'SHELXL Version 2014/7 (Sheldrick, 2008)'
_computing_publication_material  'CrystalStructure 4.2.1 (Rigaku, 2016)'
_computing_molecular_graphics    'CrystalStructure 4.2.1'

#==============================================================================
# MOLECULAR GEOMETRY

_geom_special_details            
;
 All esds (except the esd in the dihedral angle between two l.s. planes)
 are estimated using the full covariance matrix.  The cell esds are taken
 into account individually in the estimation of esds in distances, angles
 and torsion angles; correlations between esds in cell parameters are only
 used when they are defined by crystal symmetry.  An approximate (isotropic)
 treatment of cell esds is used for estimating esds involving l.s. planes.
;

loop_
_geom_bond_atom_site_label_1
_geom_bond_atom_site_label_2
_geom_bond_distance
_geom_bond_site_symmetry_2
_geom_bond_publ_flag
Pd1 N5 1.981(7) . ?
Pd1 N9 2.011(8) . ?
Pd1 N8 2.011(8) . ?
Pd1 N4 2.025(7) . ?
F2 B48 1.406(14) . ?
F3 B50 1.380(18) . ?
F7 B48 1.348(13) . ?
F10 B48 1.381(15) . ?
F11 B50 1.252(16) . ?
F12 B48 1.333(14) . ?
F49 B50 1.285(14) . ?
F51 B50 1.401(18) . ?
O1 C23 1.222(10) . ?
N4 C17 1.361(11) . ?
N4 C16 1.366(10) . ?
N5 C13 1.310(10) . ?
N5 N6 1.442(9) . ?
N6 C17 1.419(9) . ?
N6 C23 1.473(11) . ?
N8 C42 1.155(12) . ?
N9 C29 1.125(11) . ?
C13 C19 1.460(11) . ?
C13 C15 1.463(12) . ?
C14 C21 1.406(11) . ?
C14 C17 1.407(11) . ?
C14 C25 1.479(12) . ?
C15 C18 1.388(12) . ?
C15 C22 1.409(12) . ?
C16 C27 1.379(12) . ?
C16 H16 0.9500 . ?
C18 C38 1.394(12) . ?
C18 H18 0.9500 . ?
C19 C31 1.372(11) . ?
C19 C20 1.426(12) . ?
C20 C35 1.367(12) . ?
C20 H20 0.9500 . ?
C21 C27 1.354(13) . ?
C21 H21 0.9500 . ?
C22 C34 1.399(12) . ?
C22 H22 0.9500 . ?
C23 C26 1.452(12) . ?
C24 C33 1.387(14) . ?
C24 C25 1.418(13) . ?
C24 C40 1.489(14) . ?
C25 C32 1.428(13) . ?
C26 C46 1.288(13) . ?
C26 H26 0.9500 . ?
C27 H27 0.9500 . ?
C28 C39 1.387(15) . ?
C28 C31 1.411(12) . ?
C28 H28 0.9500 . ?
C29 C30 1.465(12) . ?
C30 H30A 0.9800 . ?
C30 H30B 0.9800 . ?
C30 H30C 0.9800 . ?
C31 H31 0.9500 . ?
C32 C44 1.410(14) . ?
C32 C45 1.481(14) . ?
C33 C36 1.375(15) . ?
C33 H33 0.9500 . ?
C34 C41 1.378(13) . ?
C34 H34 0.9500 . ?
C35 C39 1.369(13) . ?
C35 H35 0.9500 . ?
C36 C44 1.355(15) . ?
C36 H36 0.9500 . ?
C37 C42 1.458(14) . ?
C37 H37A 0.9800 . ?
C37 H37B 0.9800 . ?
C37 H37C 0.9800 . ?
C38 C41 1.369(13) . ?
C38 H38 0.9500 . ?
C39 H39 0.9500 . ?
C40 H40A 0.9800 . ?
C40 H40B 0.9800 . ?
C40 H40C 0.9800 . ?
C41 H41 0.9500 . ?
C44 H44 0.9500 . ?
C45 H45A 0.9800 . ?
C45 H45B 0.9800 . ?
C45 H45C 0.9800 . ?
C46 C47 1.484(13) . ?
C46 H46 0.9500 . ?
C47 H47A 0.9800 . ?
C47 H47B 0.9800 . ?
C47 H47C 0.9800 . ?

loop_
_geom_angle_atom_site_label_1
_geom_angle_atom_site_label_2
_geom_angle_atom_site_label_3
_geom_angle
_geom_angle_site_symmetry_1
_geom_angle_site_symmetry_3
_geom_angle_publ_flag
N5 Pd1 N9 93.4(3) . . ?
N5 Pd1 N8 175.4(2) . . ?
N9 Pd1 N8 91.2(3) . . ?
N5 Pd1 N4 79.5(3) . . ?
N9 Pd1 N4 169.8(3) . . ?
N8 Pd1 N4 95.9(3) . . ?
C17 N4 C16 120.7(7) . . ?
C17 N4 Pd1 111.0(5) . . ?
C16 N4 Pd1 128.3(6) . . ?
C13 N5 N6 120.5(7) . . ?
C13 N5 Pd1 131.3(6) . . ?
N6 N5 Pd1 106.6(5) . . ?
C17 N6 N5 108.7(7) . . ?
C17 N6 C23 113.2(7) . . ?
N5 N6 C23 111.0(6) . . ?
C42 N8 Pd1 167.8(8) . . ?
C29 N9 Pd1 167.8(8) . . ?
N5 C13 C19 116.4(7) . . ?
N5 C13 C15 125.6(8) . . ?
C19 C13 C15 118.0(7) . . ?
C21 C14 C17 115.8(8) . . ?
C21 C14 C25 122.0(8) . . ?
C17 C14 C25 122.2(8) . . ?
C18 C15 C22 118.3(9) . . ?
C18 C15 C13 116.3(8) . . ?
C22 C15 C13 125.4(8) . . ?
N4 C16 C27 118.2(9) . . ?
N4 C16 H16 120.9 . . ?
C27 C16 H16 120.9 . . ?
N4 C17 C14 122.2(7) . . ?
N4 C17 N6 115.4(7) . . ?
C14 C17 N6 122.3(8) . . ?
C15 C18 C38 121.1(9) . . ?
C15 C18 H18 119.5 . . ?
C38 C18 H18 119.5 . . ?
C31 C19 C20 119.8(8) . . ?
C31 C19 C13 118.5(8) . . ?
C20 C19 C13 121.6(8) . . ?
C35 C20 C19 119.0(9) . . ?
C35 C20 H20 120.5 . . ?
C19 C20 H20 120.5 . . ?
C27 C21 C14 120.8(9) . . ?
C27 C21 H21 119.6 . . ?
C14 C21 H21 119.6 . . ?
C34 C22 C15 119.9(9) . . ?
C34 C22 H22 120.0 . . ?
C15 C22 H22 120.0 . . ?
O1 C23 C26 125.2(9) . . ?
O1 C23 N6 116.5(8) . . ?
C26 C23 N6 118.3(8) . . ?
C33 C24 C25 120.0(10) . . ?
C33 C24 C40 119.4(10) . . ?
C25 C24 C40 120.5(10) . . ?
C24 C25 C32 118.5(9) . . ?
C24 C25 C14 120.4(8) . . ?
C32 C25 C14 121.1(8) . . ?
C46 C26 C23 120.9(9) . . ?
C46 C26 H26 119.6 . . ?
C23 C26 H26 119.6 . . ?
C21 C27 C16 122.2(9) . . ?
C21 C27 H27 118.9 . . ?
C16 C27 H27 118.9 . . ?
C39 C28 C31 119.7(10) . . ?
C39 C28 H28 120.1 . . ?
C31 C28 H28 120.1 . . ?
N9 C29 C30 179.3(11) . . ?
C29 C30 H30A 109.5 . . ?
C29 C30 H30B 109.5 . . ?
H30A C30 H30B 109.5 . . ?
C29 C30 H30C 109.5 . . ?
H30A C30 H30C 109.5 . . ?
H30B C30 H30C 109.5 . . ?
C19 C31 C28 119.7(10) . . ?
C19 C31 H31 120.1 . . ?
C28 C31 H31 120.1 . . ?
C44 C32 C25 118.8(10) . . ?
C44 C32 C45 120.2(10) . . ?
C25 C32 C45 121.0(9) . . ?
C36 C33 C24 120.6(11) . . ?
C36 C33 H33 119.7 . . ?
C24 C33 H33 119.7 . . ?
C41 C34 C22 120.0(10) . . ?
C41 C34 H34 120.0 . . ?
C22 C34 H34 120.0 . . ?
C20 C35 C39 121.7(10) . . ?
C20 C35 H35 119.2 . . ?
C39 C35 H35 119.2 . . ?
C44 C36 C33 121.2(11) . . ?
C44 C36 H36 119.4 . . ?
C33 C36 H36 119.4 . . ?
C42 C37 H37A 109.5 . . ?
C42 C37 H37B 109.5 . . ?
H37A C37 H37B 109.5 . . ?
C42 C37 H37C 109.5 . . ?
H37A C37 H37C 109.5 . . ?
H37B C37 H37C 109.5 . . ?
C41 C38 C18 119.8(10) . . ?
C41 C38 H38 120.1 . . ?
C18 C38 H38 120.1 . . ?
C35 C39 C28 120.0(9) . . ?
C35 C39 H39 120.0 . . ?
C28 C39 H39 120.0 . . ?
C24 C40 H40A 109.5 . . ?
C24 C40 H40B 109.5 . . ?
H40A C40 H40B 109.5 . . ?
C24 C40 H40C 109.5 . . ?
H40A C40 H40C 109.5 . . ?
H40B C40 H40C 109.5 . . ?
C38 C41 C34 120.8(9) . . ?
C38 C41 H41 119.6 . . ?
C34 C41 H41 119.6 . . ?
N8 C42 C37 176.3(11) . . ?
C36 C44 C32 120.9(11) . . ?
C36 C44 H44 119.6 . . ?
C32 C44 H44 119.6 . . ?
C32 C45 H45A 109.5 . . ?
C32 C45 H45B 109.5 . . ?
H45A C45 H45B 109.5 . . ?
C32 C45 H45C 109.5 . . ?
H45A C45 H45C 109.5 . . ?
H45B C45 H45C 109.5 . . ?
C26 C46 C47 126.4(10) . . ?
C26 C46 H46 116.8 . . ?
C47 C46 H46 116.8 . . ?
C46 C47 H47A 109.5 . . ?
C46 C47 H47B 109.5 . . ?
H47A C47 H47B 109.5 . . ?
C46 C47 H47C 109.5 . . ?
H47A C47 H47C 109.5 . . ?
H47B C47 H47C 109.5 . . ?
F12 B48 F7 108.7(11) . . ?
F12 B48 F10 110.0(12) . . ?
F7 B48 F10 109.3(11) . . ?
F12 B48 F2 112.5(11) . . ?
F7 B48 F2 107.4(10) . . ?
F10 B48 F2 108.8(10) . . ?
F11 B50 F49 123.9(17) . . ?
F11 B50 F3 117.6(11) . . ?
F49 B50 F3 115.0(12) . . ?
F11 B50 F51 95.6(13) . . ?
F49 B50 F51 98.5(12) . . ?
F3 B50 F51 94.4(14) . . ?

loop_
_geom_torsion_atom_site_label_1
_geom_torsion_atom_site_label_2
_geom_torsion_atom_site_label_3
_geom_torsion_atom_site_label_4
_geom_torsion
_geom_torsion_site_symmetry_1
_geom_torsion_site_symmetry_2
_geom_torsion_site_symmetry_3
_geom_torsion_site_symmetry_4
_geom_torsion_publ_flag
C13 N5 N6 C17 -120.9(8) . . . . ?
Pd1 N5 N6 C17 45.8(7) . . . . ?
C13 N5 N6 C23 113.9(8) . . . . ?
Pd1 N5 N6 C23 -79.3(7) . . . . ?
N6 N5 C13 C19 175.6(7) . . . . ?
Pd1 N5 C13 C19 12.6(11) . . . . ?
N6 N5 C13 C15 -3.1(12) . . . . ?
Pd1 N5 C13 C15 -166.1(6) . . . . ?
N5 C13 C15 C18 145.9(8) . . . . ?
C19 C13 C15 C18 -32.8(11) . . . . ?
N5 C13 C15 C22 -34.7(13) . . . . ?
C19 C13 C15 C22 146.6(8) . . . . ?
C17 N4 C16 C27 2.6(13) . . . . ?
Pd1 N4 C16 C27 -178.5(6) . . . . ?
C16 N4 C17 C14 0.2(12) . . . . ?
Pd1 N4 C17 C14 -178.9(6) . . . . ?
C16 N4 C17 N6 179.3(8) . . . . ?
Pd1 N4 C17 N6 0.2(9) . . . . ?
C21 C14 C17 N4 -1.9(12) . . . . ?
C25 C14 C17 N4 178.7(8) . . . . ?
C21 C14 C17 N6 179.1(7) . . . . ?
C25 C14 C17 N6 -0.3(13) . . . . ?
N5 N6 C17 N4 -30.5(9) . . . . ?
C23 N6 C17 N4 93.3(9) . . . . ?
N5 N6 C17 C14 148.6(8) . . . . ?
C23 N6 C17 C14 -87.6(10) . . . . ?
C22 C15 C18 C38 3.1(12) . . . . ?
C13 C15 C18 C38 -177.5(7) . . . . ?
N5 C13 C19 C31 124.2(8) . . . . ?
C15 C13 C19 C31 -57.0(11) . . . . ?
N5 C13 C19 C20 -58.9(11) . . . . ?
C15 C13 C19 C20 119.9(9) . . . . ?
C31 C19 C20 C35 -1.8(13) . . . . ?
C13 C19 C20 C35 -178.6(8) . . . . ?
C17 C14 C21 C27 0.8(13) . . . . ?
C25 C14 C21 C27 -179.8(8) . . . . ?
C18 C15 C22 C34 -3.0(12) . . . . ?
C13 C15 C22 C34 177.7(7) . . . . ?
C17 N6 C23 O1 21.4(12) . . . . ?
N5 N6 C23 O1 144.0(8) . . . . ?
C17 N6 C23 C26 -157.5(8) . . . . ?
N5 N6 C23 C26 -35.0(11) . . . . ?
C33 C24 C25 C32 -3.1(12) . . . . ?
C40 C24 C25 C32 173.8(8) . . . . ?
C33 C24 C25 C14 179.2(7) . . . . ?
C40 C24 C25 C14 -4.0(12) . . . . ?
C21 C14 C25 C24 104.4(10) . . . . ?
C17 C14 C25 C24 -76.2(11) . . . . ?
C21 C14 C25 C32 -73.2(11) . . . . ?
C17 C14 C25 C32 106.1(10) . . . . ?
O1 C23 C26 C46 -5.8(16) . . . . ?
N6 C23 C26 C46 173.0(9) . . . . ?
C14 C21 C27 C16 2.0(15) . . . . ?
N4 C16 C27 C21 -3.7(14) . . . . ?
C20 C19 C31 C28 3.2(13) . . . . ?
C13 C19 C31 C28 -179.8(8) . . . . ?
C39 C28 C31 C19 -1.7(15) . . . . ?
C24 C25 C32 C44 2.8(12) . . . . ?
C14 C25 C32 C44 -179.4(8) . . . . ?
C24 C25 C32 C45 -177.7(8) . . . . ?
C14 C25 C32 C45 0.0(12) . . . . ?
C25 C24 C33 C36 1.3(13) . . . . ?
C40 C24 C33 C36 -175.5(8) . . . . ?
C15 C22 C34 C41 2.1(12) . . . . ?
C19 C20 C35 C39 -1.2(13) . . . . ?
C24 C33 C36 C44 0.7(14) . . . . ?
C15 C18 C38 C41 -2.4(13) . . . . ?
C20 C35 C39 C28 2.7(15) . . . . ?
C31 C28 C39 C35 -1.2(16) . . . . ?
C18 C38 C41 C34 1.4(13) . . . . ?
C22 C34 C41 C38 -1.3(13) . . . . ?
C33 C36 C44 C32 -0.9(15) . . . . ?
C25 C32 C44 C36 -0.9(14) . . . . ?
C45 C32 C44 C36 179.6(9) . . . . ?
C23 C26 C46 C47 -175.6(11) . . . . ?

#==============================================================================

#==============================================================================
# Additional structures and associated data_? identifiers
# should be added at this point if there is more than one 
# structure analysis in the CIF.

_shelx_res_file                  
;

    shelxl.res created by SHELXL-2014/7

TITL 160308adachi
CELL  1.54187 9.16459 10.81294 17.35796 86.49500 85.65060 84.19060
ZERR  2 0.00032 0.00035 0.00075 0.00610 0.00600 0.00590
LATT 1
SFAC C H B F N O PD
UNIT 68 66 4 16 10 2 2
L.S. 10
FMAP 2
PLAN 63
WPDB -2
HTAB
BOND $H
CONF
LIST 4
TEMP -180.0
ACTA
SIZE 0.200 0.200 0.050
DELU 0.0100 0.0100 F12 F10 F7 F2
DELU 0.0100 0.0100 F49 F51 F11 F3
DELU 0.0100 0.0100 C30 C29 N9
DELU 0.0100 0.0100 C37 C42 N8
SIMU 0.0400 0.0800 C37 C42 N8
SIMU 0.0400 0.0800 N9 C29 C30
SIMU 0.0400 0.0800 F51 F11 F49 F3
SIMU 0.0400 0.0800 F2 F7 F12 F10
DELU 0.0100 0.0100 O1 C23 C26 C46 C47
SIMU 0.0400 0.0800 C47 C46 C26 C23 O1
WGHT    0.145100
FVAR       0.42470
PD1   7    0.366781    0.781751    0.633081    11.00000    0.05078    0.03818 =
         0.05534   -0.00535   -0.00538    0.00265
F2    4    0.021214    0.817050    0.591456    11.00000    0.10533    0.06819 =
         0.09309   -0.02468   -0.03645   -0.01595
F3    4    0.911868    0.345495    0.832019    11.00000    0.06678    0.05659 =
         0.17285   -0.03987   -0.00973    0.00820
F7    4   -0.026172    0.648411    0.534716    11.00000    0.14922    0.05136 =
         0.13063   -0.02057   -0.07092   -0.00044
F10   4   -0.178327    0.821227    0.521564    11.00000    0.08819    0.15298 =
         0.12346   -0.07485   -0.02905    0.03974
F11   4    0.758496    0.254304    0.762783    11.00000    0.10052    0.07099 =
         0.44679   -0.08131   -0.12695    0.02070
F12   4    0.044350    0.804370    0.460485    11.00000    0.13489    0.17320 =
         0.08059    0.03368   -0.03446   -0.05246
F49   4    0.704444    0.452669    0.793526    11.00000    0.06867    0.08082 =
         0.37737   -0.09890   -0.08000    0.03441
F51   4    0.873581    0.389156    0.718779    11.00000    0.26512    0.22986 =
         0.11617    0.02649   -0.02206    0.03232
O1    6    0.538924    0.962411    0.789688    11.00000    0.06162    0.04367 =
         0.07885   -0.01470   -0.00927    0.00425
N4    5    0.246102    0.920992    0.688637    11.00000    0.03714    0.04941 =
         0.04459    0.00128   -0.00529   -0.00729
N5    5    0.367802    0.712321    0.741376    11.00000    0.02897    0.02812 =
         0.05790   -0.00394   -0.01877    0.01065
N6    5    0.374666    0.815827    0.789157    11.00000    0.05345    0.02830 =
         0.06111   -0.01296    0.00390    0.00924
N8    5    0.354528    0.863657    0.526263    11.00000    0.02168    0.03742 =
         0.09091    0.00223   -0.02242    0.01810
N9    5    0.511214    0.644170    0.592780    11.00000    0.05113    0.03854 =
         0.06343    0.00881    0.00921   -0.00485
C13   1    0.335269    0.604214    0.772544    11.00000    0.03401    0.03821 =
         0.04481   -0.00117   -0.00148    0.00376
C14   1    0.199389    1.000031    0.816758    11.00000    0.04275    0.03296 =
         0.05709   -0.00338   -0.00037    0.00305
C15   1    0.310217    0.573675    0.855442    11.00000    0.04352    0.03320 =
         0.06487   -0.00749   -0.00305    0.01288
C16   1    0.148046    1.011599    0.658863    11.00000    0.05971    0.04067 =
         0.05859    0.00671   -0.02575    0.00661
AFIX  43
H16   2    0.126995    1.014049    0.606007    11.00000   -1.20000
AFIX   0
C17   1    0.271756    0.914895    0.765036    11.00000    0.03113    0.03389 =
         0.06820    0.00124   -0.00961    0.00530
C18   1    0.206237    0.490778    0.876562    11.00000    0.04939    0.03678 =
         0.05280   -0.00664   -0.00038    0.00900
AFIX  43
H18   2    0.159326    0.455150    0.837506    11.00000   -1.20000
AFIX   0
C19   1    0.320311    0.507862    0.719067    11.00000    0.04407    0.03510 =
         0.05217   -0.00168   -0.00368   -0.00370
C20   1    0.215508    0.524970    0.661756    11.00000    0.04757    0.04794 =
         0.05333   -0.00230   -0.00098   -0.01042
AFIX  43
H20   2    0.154317    0.600929    0.656596    11.00000   -1.20000
AFIX   0
C21   1    0.102132    1.094319    0.784064    11.00000    0.04909    0.04151 =
         0.07080   -0.00682   -0.00930    0.00840
AFIX  43
H21   2    0.051048    1.155161    0.816017    11.00000   -1.20000
AFIX   0
C22   1    0.383530    0.620395    0.914263    11.00000    0.04978    0.04337 =
         0.04951   -0.00028    0.00049    0.00919
AFIX  43
H22   2    0.458467    0.674196    0.901224    11.00000   -1.20000
AFIX   0
C23   1    0.525858    0.851367    0.787670    11.00000    0.05168    0.04684 =
         0.06944   -0.01752    0.00652   -0.00504
C24   1    0.161333    0.900936    0.950680    11.00000    0.05008    0.04246 =
         0.07310   -0.00143   -0.00090    0.01261
C25   1    0.224965    0.991927    0.900109    11.00000    0.04346    0.03926 =
         0.05430   -0.01174   -0.00091    0.01604
C26   1    0.646665    0.753646    0.782648    11.00000    0.04402    0.04186 =
         0.06564   -0.01295   -0.00081    0.00383
AFIX  43
H26   2    0.626396    0.668966    0.786218    11.00000   -1.20000
AFIX   0
C27   1    0.080430    1.099422    0.707588    11.00000    0.04319    0.04229 =
         0.07433   -0.00308   -0.01239    0.00584
AFIX  43
H27   2    0.016495    1.165715    0.686823    11.00000   -1.20000
AFIX   0
C28   1    0.393236    0.301782    0.676192    11.00000    0.07755    0.03866 =
         0.07998   -0.01376    0.01230   -0.00643
AFIX  43
H28   2    0.453588    0.225256    0.680598    11.00000   -1.20000
AFIX   0
C29   1    0.599091    0.565092    0.583227    11.00000    0.05189    0.04945 =
         0.05918   -0.00855   -0.00363   -0.00376
C30   1    0.713404    0.462265    0.569831    11.00000    0.05673    0.06005 =
         0.06895   -0.00308    0.00602    0.00908
AFIX 137
H30A  2    0.686660    0.412865    0.528489    11.00000   -1.20000
H30B  2    0.722619    0.409336    0.617433    11.00000   -1.20000
H30C  2    0.807393    0.495816    0.554610    11.00000   -1.20000
AFIX   0
C31   1    0.405085    0.396412    0.727183    11.00000    0.05323    0.04488 =
         0.04832   -0.01089   -0.00456   -0.00013
AFIX  43
H31   2    0.471505    0.383016    0.766984    11.00000   -1.20000
AFIX   0
C32   1    0.309195    1.077763    0.932072    11.00000    0.06588    0.04214 =
         0.06244   -0.01443   -0.01009    0.01856
C33   1    0.187400    0.893083    1.028579    11.00000    0.05274    0.06172 =
         0.06075    0.00179    0.01033    0.02030
AFIX  43
H33   2    0.146260    0.830884    1.062058    11.00000   -1.20000
AFIX   0
C34   1    0.345864    0.587480    0.991897    11.00000    0.06299    0.04533 =
         0.05635   -0.00590   -0.00493    0.01350
AFIX  43
H34   2    0.392968    0.621070    1.031670    11.00000   -1.20000
AFIX   0
C35   1    0.204367    0.430446    0.614329    11.00000    0.05527    0.05079 =
         0.06620   -0.00914   -0.01017   -0.01742
AFIX  43
H35   2    0.133279    0.441016    0.576781    11.00000   -1.20000
AFIX   0
C36   1    0.272265    0.974535    1.057772    11.00000    0.07158    0.06980 =
         0.07052   -0.01378   -0.01448    0.03403
AFIX  43
H36   2    0.289826    0.967142    1.111174    11.00000   -1.20000
AFIX   0
C37   1    0.293327    0.950762    0.387513    11.00000    0.08519    0.06319 =
         0.06822    0.00199    0.00982    0.02369
AFIX 137
H37A  2    0.378177    0.991017    0.363910    11.00000   -1.20000
H37B  2    0.206380    1.011521    0.389535    11.00000   -1.20000
H37C  2    0.275419    0.881763    0.356514    11.00000   -1.20000
AFIX   0
C38   1    0.169475    0.458914    0.954137    11.00000    0.06265    0.04298 =
         0.07071   -0.00586   -0.00028    0.00956
AFIX  43
H38   2    0.095419    0.404470    0.967734    11.00000   -1.20000
AFIX   0
C39   1    0.293079    0.320953    0.619592    11.00000    0.07956    0.05450 =
         0.06131   -0.01311   -0.00660   -0.02910
AFIX  43
H39   2    0.286046    0.258118    0.584488    11.00000   -1.20000
AFIX   0
C40   1    0.060181    0.817671    0.921728    11.00000    0.04864    0.04478 =
         0.09299    0.00651    0.00098    0.01560
AFIX  33
H40A  2    0.053442    0.834540    0.865929    11.00000   -1.20000
H40B  2    0.098139    0.730640    0.931876    11.00000   -1.20000
H40C  2   -0.037607    0.833036    0.948327    11.00000   -1.20000
AFIX   0
C41   1    0.240414    0.506319    1.010654    11.00000    0.05389    0.04718 =
         0.05388   -0.00308    0.00930    0.02313
AFIX  43
H41   2    0.216682    0.483001    1.063423    11.00000   -1.20000
AFIX   0
C42   1    0.323098    0.903123    0.465762    11.00000    0.07020    0.05162 =
         0.06592   -0.01440   -0.00920    0.01656
C44   1    0.331342    1.065179    1.011791    11.00000    0.07252    0.06301 =
         0.06580   -0.02373   -0.00677    0.01721
AFIX  43
H44   2    0.388437    1.120985    1.033561    11.00000   -1.20000
AFIX   0
C45   1    0.373726    1.177817    0.882758    11.00000    0.06880    0.05301 =
         0.07229   -0.01799   -0.01124    0.00801
AFIX  33
H45A  2    0.347745    1.173104    0.829351    11.00000   -1.20000
H45B  2    0.335196    1.258971    0.901912    11.00000   -1.20000
H45C  2    0.480948    1.167596    0.884372    11.00000   -1.20000
AFIX   0
C46   1    0.780928    0.780320    0.773417    11.00000    0.04886    0.06157 =
         0.07896   -0.02278   -0.00350    0.00139
AFIX  43
H46   2    0.796632    0.865769    0.773890    11.00000   -1.20000
AFIX   0
C47   1    0.913512    0.690690    0.762115    11.00000    0.04340    0.06557 =
         0.15245   -0.02850   -0.00154    0.01831
AFIX  33
H47A  2    1.001487    0.735888    0.756590    11.00000   -1.20000
H47B  2    0.919490    0.631248    0.806967    11.00000   -1.20000
H47C  2    0.907102    0.645754    0.715327    11.00000   -1.20000
AFIX   0
B48   3   -0.033395    0.773556    0.525641    11.00000    0.07610    0.05043 =
         0.06896   -0.00122    0.00138   -0.00912
B50   3    0.793112    0.353378    0.786974    11.00000    0.11785    0.04456 =
         0.05881   -0.00061    0.00391    0.01772
HKLF 4

REM  160308adachi
REM R1 =  0.0954 for    3622 Fo > 4sig(Fo)  and  0.1223 for all    6102 data
REM    462 parameters refined using     67 restraints

END

WGHT      0.1452      0.0000

REM Instructions for potential hydrogen bonds
HTAB C26 F49
HTAB C30 F51
EQIV $1 x+1, y, z
HTAB C30 F7_$1
EQIV $2 -x, -y+2, -z+1
HTAB C37 F10_$2

REM Highest difference peak  2.133,  deepest hole -1.357,  1-sigma level  0.136
Q1    1   0.6749  0.3114  0.8386  11.00000  0.05    2.13
Q2    1   0.2255  0.7765  0.6747  11.00000  0.05    0.96
Q3    1   0.5046  0.7240  0.6557  11.00000  0.05    0.96
Q4    1  -0.0238  0.9045  0.5001  11.00000  0.05    0.87
Q5    1   0.2274  0.8325  0.6073  11.00000  0.05    0.83
Q6    1   0.2989  0.7314  0.5880  11.00000  0.05    0.82
Q7    1   0.5102  0.7833  0.5903  11.00000  0.05    0.79
Q8    1   0.4454  0.8436  0.6793  11.00000  0.05    0.73
Q9    1   0.7093  0.4628  0.7331  11.00000  0.05    0.73
Q10   1   0.3004  0.7258  0.7240  11.00000  0.05    0.70
Q11   1   0.7547  0.2207  0.7917  11.00000  0.05    0.68
Q12   1   0.7794  0.2835  0.7201  11.00000  0.05    0.67
Q13   1   0.0978  0.3414  0.8973  11.00000  0.05    0.62
Q14   1   0.3259  0.7735  0.7195  11.00000  0.05    0.61
Q15   1   0.6783  0.4406  0.8157  11.00000  0.05    0.61
Q16   1   0.6999  0.6391  0.6915  11.00000  0.05    0.58
Q17   1   0.3199  0.8670  0.6463  11.00000  0.05    0.56
Q18   1   0.4384  0.8339  0.5458  11.00000  0.05    0.53
Q19   1   0.4177  0.8089  0.5452  11.00000  0.05    0.51
Q20   1  -0.1861  0.7517  0.5688  11.00000  0.05    0.51
Q21   1   0.4019  0.7507  0.5532  11.00000  0.05    0.51
Q22   1   0.6199  0.7601  0.6144  11.00000  0.05    0.51
Q23   1   0.4130  0.6892  0.6197  11.00000  0.05    0.50
Q24   1   0.3990  0.7004  0.6998  11.00000  0.05    0.50
Q25   1  -0.0450  0.7601  0.5532  11.00000  0.05    0.50
Q26   1   0.3819  0.9133  0.6480  11.00000  0.05    0.49
Q27   1   1.0127  0.7397  0.7146  11.00000  0.05    0.46
Q28   1   0.0333  0.9360  0.5717  11.00000  0.05    0.45
Q29   1   0.7584  0.2940  0.4896  11.00000  0.05    0.42
Q30   1   0.2953  0.9407  0.6927  11.00000  0.05    0.42
Q31   1   0.8859  0.8079  0.7468  11.00000  0.05    0.41
Q32   1   0.4716  0.8453  0.4856  11.00000  0.05    0.41
Q33   1   0.4545  1.2285  0.9271  11.00000  0.05    0.41
Q34   1  -0.3355  0.8184  0.5927  11.00000  0.05    0.40
Q35   1   0.3987  0.9374  0.5081  11.00000  0.05    0.40
Q36   1   0.2139  0.9237  0.6496  11.00000  0.05    0.40
Q37   1   0.2771  0.5598  0.6547  11.00000  0.05    0.40
Q38   1   0.5428  0.3849  0.8032  11.00000  0.05    0.39
Q39   1   0.3310  0.9726  0.5602  11.00000  0.05    0.39
Q40   1  -0.0597  0.8439  0.8878  11.00000  0.05    0.39
Q41   1   0.1746  0.7218  0.7004  11.00000  0.05    0.38
Q42   1   0.2491  0.7060  0.7744  11.00000  0.05    0.38
Q43   1  -0.0238  0.7986  0.5960  11.00000  0.05    0.38
Q44   1   0.1763  0.7456  0.5596  11.00000  0.05    0.38
Q45   1   0.2287  0.7904  0.5443  11.00000  0.05    0.37
Q46   1   0.0875  0.7165  0.6516  11.00000  0.05    0.37
Q47   1   0.4674  0.6176  0.5778  11.00000  0.05    0.36
Q48   1   0.3485  0.8689  0.5674  11.00000  0.05    0.36
Q49   1   0.2654  0.8816  0.5270  11.00000  0.05    0.35
Q50   1   0.5220  0.5255  0.6021  11.00000  0.05    0.35
Q51   1   0.5020  0.7546  0.7172  11.00000  0.05    0.35
Q52   1   0.4872  0.7052  0.5773  11.00000  0.05    0.35
Q53   1   0.0192  0.8267  0.4140  11.00000  0.05    0.34
Q54   1   0.5606  0.7916  0.6572  11.00000  0.05    0.34
Q55   1   0.0660  0.7184  0.5796  11.00000  0.05    0.34
Q56   1   0.6794  0.6632  0.8687  11.00000  0.05    0.34
Q57   1   0.7193  0.8920  0.6929  11.00000  0.05    0.33
Q58   1   0.6008  1.1449  0.9104  11.00000  0.05    0.33
Q59   1   0.5721  0.6591  0.5674  11.00000  0.05    0.33
Q60   1  -0.1544  0.8528  0.5130  11.00000  0.05    0.33
Q61   1   0.2866  0.6589  0.6318  11.00000  0.05    0.33
Q62   1   0.6525  0.8520  0.7458  11.00000  0.05    0.33
Q63   1   0.5692  0.8392  0.6937  11.00000  0.05    0.33
;

_shelx_res_checksum              77180
####################################################################### 
# 
# This file contains crystal structure data downloaded from the 
# Cambridge Structural Database (CSD) hosted by the Cambridge 
# Crystallographic Data Centre (CCDC).
# 
# Full information about CCDC data access policies and citation 
# guidelines are available at http://www.ccdc.cam.ac.uk/access/V1 
# 
# Audit and citation data items may have been added by the CCDC. 
# Please retain this information to preserve the provenance of 
# this file and to allow appropriate attribution of the data. 
# 
#######################################################################

data_160330adachi3
_database_code_depnum_ccdc_archive 'CCDC 1494999'
_audit_update_record             
;
2016-07-20 deposited with the CCDC.
2016-09-23 downloaded from the CCDC.
;

#==============================================================================
# CHEMICAL DATA

_chemical_formula_sum            'C46 H42 N6 O2 Pd'
_chemical_formula_moiety         'C46 H42 N6 O2 Pd'
_chemical_formula_weight         817.28
_chemical_melting_point          ?

#==============================================================================
# CRYSTAL DATA
_space_group_crystal_system      triclinic
_space_group_name_H-M_alt        'P -1'
_space_group_name_Hall           '-P 1'
_space_group_IT_number           2
loop_
_space_group_symop_id
_space_group_symop_operation_xyz
1 +X,+Y,+Z
2 -X,-Y,-Z
#------------------------------------------------------------------------------
_cell_length_a                   8.88787(16)
_cell_length_b                   10.65997(19)
_cell_length_c                   12.1038(2)
_cell_angle_alpha                101.284(7)
_cell_angle_beta                 100.453(7)
_cell_angle_gamma                102.182(7)
_cell_volume                     1069.19(7)
_cell_formula_units_Z            1
_cell_measurement_reflns_used    10321
_cell_measurement_theta_min      3.83
_cell_measurement_theta_max      68.30
_cell_measurement_temperature    93
#------------------------------------------------------------------------------
_exptl_crystal_description       block
_exptl_crystal_colour            colorless
_exptl_crystal_size_max          0.200
_exptl_crystal_size_mid          0.200
_exptl_crystal_size_min          0.200
_exptl_crystal_density_diffrn    1.269
_exptl_crystal_density_meas      ?
_exptl_crystal_density_method    'not measured'
_exptl_crystal_F_000             422.00
_exptl_absorpt_coefficient_mu    3.832
_exptl_absorpt_correction_type   multi-scan
_exptl_absorpt_process_details   'ABSCOR (Rigaku, 1995)'
_exptl_absorpt_correction_T_min  0.336
_exptl_absorpt_correction_T_max  0.465

#==============================================================================
# EXPERIMENTAL DATA

_diffrn_ambient_temperature      93
_diffrn_radiation_type           'Cu K\a'
_diffrn_radiation_wavelength     1.54187
_diffrn_measurement_device_type  'Rigaku R-AXIS RAPID'
_diffrn_measurement_method       \w
_diffrn_detector_area_resol_mean 10.000
_diffrn_reflns_number            12558
_diffrn_reflns_av_R_equivalents  0.0638
_diffrn_reflns_theta_max         68.248
_diffrn_reflns_theta_min         3.829
_diffrn_reflns_theta_full        67.687
_diffrn_measured_fraction_theta_max 0.983
_diffrn_measured_fraction_theta_full 0.984
_diffrn_reflns_Laue_measured_fraction_max 0.983
_diffrn_reflns_Laue_measured_fraction_full 0.984
_diffrn_reflns_point_group_measured_fraction_max 0.983
_diffrn_reflns_point_group_measured_fraction_full 0.984
_diffrn_reflns_limit_h_min       -10
_diffrn_reflns_limit_h_max       10
_diffrn_reflns_limit_k_min       -12
_diffrn_reflns_limit_k_max       12
_diffrn_reflns_limit_l_min       -14
_diffrn_reflns_limit_l_max       14
_diffrn_standards_number         0
_diffrn_standards_interval_count .
_diffrn_standards_decay_%        ?
_reflns_number_total             3851
_reflns_number_gt                3289
_reflns_threshold_expression     F^2^>2.0\s(F^2^)
_reflns_Friedel_coverage         0.000
_reflns_Friedel_fraction_max     .
_reflns_Friedel_fraction_full    .

#==============================================================================
# REFINEMENT DATA

_refine_special_details          
;
    Refinement was performed using all reflections. The weighted 
    R-factor (wR) and goodness of fit (S) are based on F^2^.
    R-factor (gt) are based on F. The threshold expression of
    F^2^ > 2.0 sigma(F^2^) is used only for calculating R-factor (gt).
;
_refine_ls_structure_factor_coef Fsqd
_refine_ls_R_factor_all          0.0617
_refine_ls_R_factor_gt           0.0541
_refine_ls_wR_factor_ref         0.1453
_refine_ls_wR_factor_gt          0.1382
_refine_ls_number_restraints     0
_refine_ls_hydrogen_treatment    constr
_refine_ls_number_reflns         3851
_refine_ls_number_parameters     250
_refine_ls_goodness_of_fit_ref   1.150
_refine_ls_weighting_scheme      calc
_refine_ls_weighting_details     
'w = 1/[\s^2^(Fo^2^)+(0.0697P)^2^+0.0302P] where P=(Fo^2^+2Fc^2^)/3'
_atom_sites_solution_hydrogens   geom
_atom_sites_solution_primary     direct
_atom_sites_solution_secondary   difmap
_refine_ls_shift/su_max          0.000
_refine_diff_density_max         1.17
_refine_diff_density_min         -0.76
_refine_ls_extinction_method     none
_refine_ls_extinction_coef       ?

loop_
_atom_type_symbol
_atom_type_description
_atom_type_scat_dispersion_real
_atom_type_scat_dispersion_imag
_atom_type_scat_source
C C 0.0181 0.0091
;
International Tables for Crystallography
(Vol. C, Tables 4.2.6.8 and 6.1.1.4)
;
H H 0.0000 0.0000
;
International Tables for Crystallography
(Vol. C, Table 6.1.1.4)
;
N N 0.0311 0.0180
;
International Tables for Crystallography
(Vol. C, Tables 4.2.6.8 and 6.1.1.4)
;
O O 0.0492 0.0322
;
International Tables for Crystallography
(Vol. C, Tables 4.2.6.8 and 6.1.1.4)
;
Pd Pd 0.1215 3.9337
;
International Tables for Crystallography
(Vol. C, Tables 4.2.6.8 and 6.1.1.4)
;

#==============================================================================
# ATOMIC COORDINATES AND THERMAL PARAMETERS

loop_
_atom_site_label
_atom_site_type_symbol
_atom_site_fract_x
_atom_site_fract_y
_atom_site_fract_z
_atom_site_U_iso_or_equiv
_atom_site_adp_type
_atom_site_occupancy
_atom_site_site_symmetry_order
_atom_site_calc_flag
_atom_site_refinement_flags_posn
_atom_site_refinement_flags_adp
_atom_site_refinement_flags_occupancy
_atom_site_disorder_assembly
_atom_site_disorder_group
Pd1 Pd 0.5000 0.5000 1.0000 0.03777(18) Uani 1 2 d S . P . .
O3 O 0.2533(4) 0.5834(4) 0.7975(3) 0.0565(9) Uani 1 1 d . . . . .
N4 N 0.6772(4) 0.5587(3) 0.9229(3) 0.0355(8) Uani 1 1 d . . . . .
N5 N 0.4571(4) 0.4941(4) 0.7650(3) 0.0409(9) Uani 1 1 d . . . . .
N34 N 0.4003(4) 0.4048(3) 0.8351(3) 0.0375(9) Uani 1 1 d . . . . .
C9 C 0.8902(5) 0.5877(5) 0.7860(4) 0.0450(12) Uani 1 1 d . . . . .
H9 H 0.9655 0.5992 0.7398 0.054 Uiso 1 1 calc R U . . .
C10 C 0.3093(5) 0.2910(4) 0.7780(4) 0.0371(10) Uani 1 1 d . . . . .
C11 C 0.6719(6) 0.4930(5) 0.6034(4) 0.0484(12) Uani 1 1 d . . . . .
H11A H 0.7622 0.5068 0.5673 0.058 Uiso 1 1 calc R U . . .
H11B H 0.6186 0.3985 0.5836 0.058 Uiso 1 1 calc R U . . .
H11C H 0.5974 0.5419 0.5751 0.058 Uiso 1 1 calc R U . . .
C12 C 0.8339(5) 0.5970(4) 0.9696(4) 0.0399(11) Uani 1 1 d . . . . .
H12 H 0.8706 0.6111 1.0509 0.048 Uiso 1 1 calc R U . . .
C13 C 0.7285(5) 0.5413(5) 0.7314(4) 0.0419(11) Uani 1 1 d . . . . .
C14 C 0.2332(5) 0.2613(5) 0.6521(4) 0.0435(11) Uani 1 1 d . . . . .
C15 C 0.4324(6) 0.6953(5) 0.7053(5) 0.0484(12) Uani 1 1 d . . . . .
H15 H 0.5237 0.6943 0.6751 0.058 Uiso 1 1 calc R U . . .
C16 C 0.2730(5) 0.1884(5) 0.8411(4) 0.0441(11) Uani 1 1 d . . . . .
C17 C 0.6263(5) 0.5346(4) 0.8059(4) 0.0405(11) Uani 1 1 d . . . . .
C18 C 0.0259(6) 0.2821(6) 0.5029(5) 0.0591(15) Uani 1 1 d . . . . .
H18 H -0.0599 0.3188 0.4802 0.071 Uiso 1 1 calc R U . . .
C19 C 0.1068(6) 0.3145(6) 0.6178(4) 0.0547(14) Uani 1 1 d . . . . .
H19 H 0.0760 0.3734 0.6739 0.066 Uiso 1 1 calc R U . . .
C20 C 0.1208(6) 0.1026(5) 0.8104(5) 0.0492(12) Uani 1 1 d . . . . .
H20 H 0.0432 0.1088 0.7479 0.059 Uiso 1 1 calc R U . . .
C21 C 0.3725(5) 0.5929(5) 0.7604(4) 0.0458(12) Uani 1 1 d . . . . .
C22 C 0.3860(6) 0.1763(5) 0.9325(5) 0.0512(13) Uani 1 1 d . . . . .
H22 H 0.4899 0.2330 0.9535 0.061 Uiso 1 1 calc R U . . .
C23 C 0.3444(7) 0.0799(5) 0.9927(5) 0.0535(13) Uani 1 1 d . . . . .
H23 H 0.4201 0.0721 1.0557 0.064 Uiso 1 1 calc R U . . .
C24 C 0.0700(6) 0.1965(5) 0.4217(5) 0.0563(14) Uani 1 1 d . . . . .
H24 H 0.0124 0.1724 0.3432 0.068 Uiso 1 1 calc R U . . .
C26 C 0.3598(6) 0.7899(6) 0.6971(5) 0.0608(15) Uani 1 1 d . . . . .
H26 H 0.2716 0.7888 0.7314 0.073 Uiso 1 1 calc R U . . .
C27 C 0.2795(6) 0.1792(5) 0.5691(4) 0.0541(13) Uani 1 1 d . . . . .
H27 H 0.3680 0.1451 0.5907 0.065 Uiso 1 1 calc R U . . .
C28 C 0.0856(7) 0.0086(5) 0.8726(5) 0.0612(15) Uani 1 1 d . . . . .
H28 H -0.0176 -0.0492 0.8530 0.073 Uiso 1 1 calc R U . . .
C29 C 0.1976(7) -0.0023(5) 0.9621(5) 0.0593(14) Uani 1 1 d . . . . .
H29 H 0.1715 -0.0683 1.0030 0.071 Uiso 1 1 calc R U . . .
C30 C 0.1962(7) 0.1458(5) 0.4528(5) 0.0580(14) Uani 1 1 d . . . . .
H30 H 0.2272 0.0882 0.3960 0.070 Uiso 1 1 calc R U . . .
C31 C 0.4035(7) 0.8979(6) 0.6393(7) 0.085(2) Uani 1 1 d . . . . .
H31A H 0.3307 0.9550 0.6456 0.102 Uiso 1 1 calc R U . . .
H31B H 0.5119 0.9502 0.6767 0.102 Uiso 1 1 calc R U . . .
H31C H 0.3967 0.8601 0.5575 0.102 Uiso 1 1 calc R U . . .
C35 C 0.9420(5) 0.6163(5) 0.9031(4) 0.0422(11) Uani 1 1 d . . . . .
H35 H 1.0518 0.6493 0.9383 0.051 Uiso 1 1 calc R U . . .

loop_
_atom_site_aniso_label
_atom_site_aniso_U_11
_atom_site_aniso_U_22
_atom_site_aniso_U_33
_atom_site_aniso_U_23
_atom_site_aniso_U_13
_atom_site_aniso_U_12
Pd1 0.0288(2) 0.0448(3) 0.0363(3) 0.0060(2) 0.00522(19) 0.00780(19)
O3 0.0357(18) 0.081(3) 0.061(2) 0.021(2) 0.0136(16) 0.0266(18)
N4 0.0358(19) 0.0321(19) 0.040(2) 0.0101(16) 0.0071(16) 0.0114(15)
N5 0.0275(18) 0.049(2) 0.045(2) 0.0135(19) -0.0007(16) 0.0119(16)
N34 0.0304(18) 0.038(2) 0.042(2) 0.0085(17) 0.0061(16) 0.0069(16)
C9 0.033(2) 0.055(3) 0.050(3) 0.018(2) 0.011(2) 0.012(2)
C10 0.030(2) 0.046(3) 0.038(3) 0.010(2) 0.0131(19) 0.0118(19)
C11 0.044(3) 0.067(3) 0.039(3) 0.017(2) 0.012(2) 0.020(2)
C12 0.029(2) 0.038(2) 0.047(3) 0.008(2) 0.003(2) 0.0050(19)
C13 0.038(2) 0.048(3) 0.044(3) 0.016(2) 0.009(2) 0.016(2)
C14 0.040(2) 0.044(3) 0.042(3) 0.004(2) 0.012(2) 0.006(2)
C15 0.037(2) 0.051(3) 0.059(3) 0.018(3) 0.007(2) 0.013(2)
C16 0.041(2) 0.048(3) 0.038(3) 0.003(2) 0.009(2) 0.010(2)
C17 0.037(2) 0.043(3) 0.043(3) 0.009(2) 0.007(2) 0.016(2)
C18 0.045(3) 0.081(4) 0.046(3) 0.007(3) 0.001(2) 0.020(3)
C19 0.041(3) 0.076(4) 0.042(3) 0.005(3) 0.005(2) 0.016(3)
C20 0.047(3) 0.046(3) 0.050(3) 0.005(2) 0.014(2) 0.006(2)
C21 0.033(2) 0.057(3) 0.043(3) 0.008(2) 0.000(2) 0.016(2)
C22 0.047(3) 0.048(3) 0.056(3) 0.007(3) 0.012(2) 0.014(2)
C23 0.064(3) 0.053(3) 0.049(3) 0.013(3) 0.017(3) 0.023(3)
C24 0.047(3) 0.063(3) 0.046(3) 0.004(3) 0.004(2) 0.002(3)
C26 0.050(3) 0.062(4) 0.067(4) 0.017(3) 0.001(3) 0.019(3)
C27 0.060(3) 0.054(3) 0.047(3) 0.009(3) 0.007(3) 0.021(3)
C28 0.066(4) 0.056(3) 0.058(4) 0.012(3) 0.026(3) 0.000(3)
C29 0.073(4) 0.050(3) 0.058(4) 0.021(3) 0.017(3) 0.013(3)
C30 0.066(3) 0.055(3) 0.047(3) 0.001(3) 0.009(3) 0.017(3)
C31 0.056(4) 0.065(4) 0.127(7) 0.035(4) -0.004(4) 0.012(3)
C35 0.028(2) 0.049(3) 0.051(3) 0.016(2) 0.005(2) 0.012(2)

#==============================================================================
_computing_data_collection       'RAPID AUTO (Rigaku, ????)'
_computing_cell_refinement       'RAPID AUTO'
_computing_data_reduction        'RAPID AUTO'
_computing_structure_solution    'SHELXT Version 2014/5 (Sheldrick, 2014)'
_computing_structure_refinement  'SHELXL Version 2014/7 (Sheldrick, 2008)'
_computing_publication_material  'CrystalStructure 4.2.1 (Rigaku, 2016)'
_computing_molecular_graphics    'CrystalStructure 4.2.1'

#==============================================================================
# MOLECULAR GEOMETRY

_geom_special_details            
;
 All esds (except the esd in the dihedral angle between two l.s. planes)
 are estimated using the full covariance matrix.  The cell esds are taken
 into account individually in the estimation of esds in distances, angles
 and torsion angles; correlations between esds in cell parameters are only
 used when they are defined by crystal symmetry.  An approximate (isotropic)
 treatment of cell esds is used for estimating esds involving l.s. planes.
;

loop_
_geom_bond_atom_site_label_1
_geom_bond_atom_site_label_2
_geom_bond_distance
_geom_bond_site_symmetry_2
_geom_bond_publ_flag
Pd1 N34 1.996(4) . ?
Pd1 N34 1.996(4) 2_667 ?
Pd1 N4 2.022(4) 2_667 ?
Pd1 N4 2.023(4) . ?
O3 C21 1.216(5) . ?
N4 C12 1.346(5) . ?
N4 C17 1.360(6) . ?
N5 C21 1.421(6) . ?
N5 C17 1.438(5) . ?
N5 N34 1.466(5) . ?
N34 C10 1.288(5) . ?
C9 C35 1.359(7) . ?
C9 C13 1.405(6) . ?
C9 H9 0.9500 . ?
C10 C16 1.466(6) . ?
C10 C14 1.492(6) . ?
C11 C13 1.487(6) . ?
C11 H11A 0.9800 . ?
C11 H11B 0.9800 . ?
C11 H11C 0.9800 . ?
C12 C35 1.369(6) . ?
C12 H12 0.9500 . ?
C13 C17 1.392(6) . ?
C14 C27 1.379(7) . ?
C14 C19 1.395(7) . ?
C15 C26 1.317(7) . ?
C15 C21 1.444(7) . ?
C15 H15 0.9500 . ?
C16 C22 1.399(7) . ?
C16 C20 1.403(7) . ?
C18 C24 1.376(7) . ?
C18 C19 1.384(7) . ?
C18 H18 0.9500 . ?
C19 H19 0.9500 . ?
C20 C28 1.385(7) . ?
C20 H20 0.9500 . ?
C22 C23 1.398(7) . ?
C22 H22 0.9500 . ?
C23 C29 1.350(7) . ?
C23 H23 0.9500 . ?
C24 C30 1.369(7) . ?
C24 H24 0.9500 . ?
C26 C31 1.480(8) . ?
C26 H26 0.9500 . ?
C27 C30 1.404(7) . ?
C27 H27 0.9500 . ?
C28 C29 1.373(8) . ?
C28 H28 0.9500 . ?
C29 H29 0.9500 . ?
C30 H30 0.9500 . ?
C31 H31A 0.9800 . ?
C31 H31B 0.9800 . ?
C31 H31C 0.9800 . ?
C35 H35 0.9500 . ?

loop_
_geom_angle_atom_site_label_1
_geom_angle_atom_site_label_2
_geom_angle_atom_site_label_3
_geom_angle
_geom_angle_site_symmetry_1
_geom_angle_site_symmetry_3
_geom_angle_publ_flag
N34 Pd1 N34 180.0(2) . 2_667 ?
N34 Pd1 N4 100.95(14) . 2_667 ?
N34 Pd1 N4 79.05(14) 2_667 2_667 ?
N34 Pd1 N4 79.05(14) . . ?
N34 Pd1 N4 100.95(15) 2_667 . ?
N4 Pd1 N4 180.0 2_667 . ?
C12 N4 C17 118.5(4) . . ?
C12 N4 Pd1 128.2(3) . . ?
C17 N4 Pd1 112.4(3) . . ?
C21 N5 C17 118.8(4) . . ?
C21 N5 N34 112.1(3) . . ?
C17 N5 N34 105.6(3) . . ?
C10 N34 N5 115.7(4) . . ?
C10 N34 Pd1 138.1(3) . . ?
N5 N34 Pd1 106.2(2) . . ?
C35 C9 C13 121.9(4) . . ?
C35 C9 H9 119.1 . . ?
C13 C9 H9 119.1 . . ?
N34 C10 C16 118.3(4) . . ?
N34 C10 C14 122.9(4) . . ?
C16 C10 C14 118.7(4) . . ?
C13 C11 H11A 109.5 . . ?
C13 C11 H11B 109.5 . . ?
H11A C11 H11B 109.5 . . ?
C13 C11 H11C 109.5 . . ?
H11A C11 H11C 109.5 . . ?
H11B C11 H11C 109.5 . . ?
N4 C12 C35 121.8(4) . . ?
N4 C12 H12 119.1 . . ?
C35 C12 H12 119.1 . . ?
C17 C13 C9 115.1(4) . . ?
C17 C13 C11 122.5(4) . . ?
C9 C13 C11 122.2(4) . . ?
C27 C14 C19 119.0(5) . . ?
C27 C14 C10 122.3(4) . . ?
C19 C14 C10 118.7(4) . . ?
C26 C15 C21 119.7(5) . . ?
C26 C15 H15 120.1 . . ?
C21 C15 H15 120.1 . . ?
C22 C16 C20 119.5(5) . . ?
C22 C16 C10 121.3(4) . . ?
C20 C16 C10 119.1(4) . . ?
N4 C17 C13 123.2(4) . . ?
N4 C17 N5 114.1(4) . . ?
C13 C17 N5 122.6(4) . . ?
C24 C18 C19 119.8(5) . . ?
C24 C18 H18 120.1 . . ?
C19 C18 H18 120.1 . . ?
C18 C19 C14 120.6(5) . . ?
C18 C19 H19 119.7 . . ?
C14 C19 H19 119.7 . . ?
C28 C20 C16 118.9(5) . . ?
C28 C20 H20 120.5 . . ?
C16 C20 H20 120.5 . . ?
O3 C21 N5 119.1(5) . . ?
O3 C21 C15 124.6(4) . . ?
N5 C21 C15 116.2(4) . . ?
C23 C22 C16 119.3(5) . . ?
C23 C22 H22 120.3 . . ?
C16 C22 H22 120.3 . . ?
C29 C23 C22 120.6(5) . . ?
C29 C23 H23 119.7 . . ?
C22 C23 H23 119.7 . . ?
C30 C24 C18 120.6(5) . . ?
C30 C24 H24 119.7 . . ?
C18 C24 H24 119.7 . . ?
C15 C26 C31 125.8(6) . . ?
C15 C26 H26 117.1 . . ?
C31 C26 H26 117.1 . . ?
C14 C27 C30 120.2(5) . . ?
C14 C27 H27 119.9 . . ?
C30 C27 H27 119.9 . . ?
C29 C28 C20 121.0(5) . . ?
C29 C28 H28 119.5 . . ?
C20 C28 H28 119.5 . . ?
C23 C29 C28 120.7(5) . . ?
C23 C29 H29 119.7 . . ?
C28 C29 H29 119.7 . . ?
C24 C30 C27 119.8(5) . . ?
C24 C30 H30 120.1 . . ?
C27 C30 H30 120.1 . . ?
C26 C31 H31A 109.5 . . ?
C26 C31 H31B 109.5 . . ?
H31A C31 H31B 109.5 . . ?
C26 C31 H31C 109.5 . . ?
H31A C31 H31C 109.5 . . ?
H31B C31 H31C 109.5 . . ?
C9 C35 C12 119.1(4) . . ?
C9 C35 H35 120.4 . . ?
C12 C35 H35 120.4 . . ?

loop_
_geom_torsion_atom_site_label_1
_geom_torsion_atom_site_label_2
_geom_torsion_atom_site_label_3
_geom_torsion_atom_site_label_4
_geom_torsion
_geom_torsion_site_symmetry_1
_geom_torsion_site_symmetry_2
_geom_torsion_site_symmetry_3
_geom_torsion_site_symmetry_4
_geom_torsion_publ_flag
C21 N5 N34 C10 102.0(4) . . . . ?
C17 N5 N34 C10 -127.2(4) . . . . ?
C21 N5 N34 Pd1 -80.1(3) . . . . ?
C17 N5 N34 Pd1 50.7(3) . . . . ?
N5 N34 C10 C16 168.6(3) . . . . ?
Pd1 N34 C10 C16 -8.4(6) . . . . ?
N5 N34 C10 C14 -14.5(5) . . . . ?
Pd1 N34 C10 C14 168.5(3) . . . . ?
C17 N4 C12 C35 2.1(6) . . . . ?
Pd1 N4 C12 C35 170.5(3) . . . . ?
C35 C9 C13 C17 3.5(7) . . . . ?
C35 C9 C13 C11 -171.8(5) . . . . ?
N34 C10 C14 C27 109.1(6) . . . . ?
C16 C10 C14 C27 -74.0(6) . . . . ?
N34 C10 C14 C19 -73.5(6) . . . . ?
C16 C10 C14 C19 103.4(5) . . . . ?
N34 C10 C16 C22 -36.0(6) . . . . ?
C14 C10 C16 C22 147.0(4) . . . . ?
N34 C10 C16 C20 142.7(4) . . . . ?
C14 C10 C16 C20 -34.3(6) . . . . ?
C12 N4 C17 C13 3.3(6) . . . . ?
Pd1 N4 C17 C13 -166.9(4) . . . . ?
C12 N4 C17 N5 179.9(4) . . . . ?
Pd1 N4 C17 N5 9.8(4) . . . . ?
C9 C13 C17 N4 -6.0(7) . . . . ?
C11 C13 C17 N4 169.3(4) . . . . ?
C9 C13 C17 N5 177.7(4) . . . . ?
C11 C13 C17 N5 -7.0(7) . . . . ?
C21 N5 C17 N4 87.0(5) . . . . ?
N34 N5 C17 N4 -39.8(5) . . . . ?
C21 N5 C17 C13 -96.3(5) . . . . ?
N34 N5 C17 C13 136.8(4) . . . . ?
C24 C18 C19 C14 0.1(9) . . . . ?
C27 C14 C19 C18 2.0(8) . . . . ?
C10 C14 C19 C18 -175.5(5) . . . . ?
C22 C16 C20 C28 0.7(7) . . . . ?
C10 C16 C20 C28 -178.0(4) . . . . ?
C17 N5 C21 O3 -134.1(5) . . . . ?
N34 N5 C21 O3 -10.4(6) . . . . ?
C17 N5 C21 C15 49.0(6) . . . . ?
N34 N5 C21 C15 172.7(4) . . . . ?
C26 C15 C21 O3 2.9(8) . . . . ?
C26 C15 C21 N5 179.6(5) . . . . ?
C20 C16 C22 C23 -0.8(7) . . . . ?
C10 C16 C22 C23 177.8(4) . . . . ?
C16 C22 C23 C29 1.0(7) . . . . ?
C19 C18 C24 C30 -1.8(9) . . . . ?
C21 C15 C26 C31 -177.5(5) . . . . ?
C19 C14 C27 C30 -2.5(8) . . . . ?
C10 C14 C27 C30 174.9(5) . . . . ?
C16 C20 C28 C29 -0.8(8) . . . . ?
C22 C23 C29 C28 -1.0(8) . . . . ?
C20 C28 C29 C23 0.9(8) . . . . ?
C18 C24 C30 C27 1.3(9) . . . . ?
C14 C27 C30 C24 0.9(8) . . . . ?
C13 C9 C35 C12 1.4(7) . . . . ?
N4 C12 C35 C9 -4.4(7) . . . . ?

#==============================================================================

#==============================================================================
# Additional structures and associated data_? identifiers
# should be added at this point if there is more than one 
# structure analysis in the CIF.

_shelx_res_file                  
;

    shelxl.res created by SHELXL-2014/7

TITL 160330adachi3
CELL  1.54187 8.88787 10.65997 12.10377 101.28400 100.45280 102.18220
ZERR  1 0.00016 0.00019 0.00022 0.00710 0.00710 0.00720
LATT 1
SFAC C H N O PD
UNIT 46 42 6 2 1
L.S. 10
FMAP 2
PLAN 83
WPDB -2
HTAB
BOND $H
CONF
LIST 4
TEMP -180.0
ACTA
SIZE 0.200 0.200 0.200
ABIN
WGHT    0.069700    0.030200
FVAR       0.68879
PD1   5    0.500000    0.500000    1.000000    10.50000    0.02884    0.04479 =
         0.03630    0.00601    0.00522    0.00780
O3    4    0.253290    0.583432    0.797456    11.00000    0.03565    0.08130 =
         0.06089    0.02148    0.01362    0.02661
N4    3    0.677215    0.558685    0.922850    11.00000    0.03580    0.03208 =
         0.03991    0.01011    0.00714    0.01139
N5    3    0.457091    0.494130    0.764974    11.00000    0.02753    0.04895 =
         0.04450    0.01355   -0.00067    0.01191
N34   3    0.400330    0.404804    0.835097    11.00000    0.03042    0.03821 =
         0.04160    0.00846    0.00609    0.00686
C9    1    0.890224    0.587653    0.786011    11.00000    0.03318    0.05475 =
         0.05037    0.01779    0.01135    0.01205
AFIX  43
H9    2    0.965456    0.599227    0.739833    11.00000   -1.20000
AFIX   0
C10   1    0.309331    0.290961    0.777988    11.00000    0.03043    0.04573 =
         0.03818    0.00992    0.01310    0.01180
C11   1    0.671864    0.493020    0.603439    11.00000    0.04393    0.06737 =
         0.03941    0.01741    0.01189    0.02031
AFIX  33
H11A  2    0.762231    0.506836    0.567332    11.00000   -1.20000
H11B  2    0.618611    0.398464    0.583630    11.00000   -1.20000
H11C  2    0.597436    0.541916    0.575060    11.00000   -1.20000
AFIX   0
C12   1    0.833937    0.597049    0.969552    11.00000    0.02913    0.03773 =
         0.04743    0.00750    0.00265    0.00503
AFIX  43
H12   2    0.870597    0.611137    1.050865    11.00000   -1.20000
AFIX   0
C13   1    0.728492    0.541348    0.731363    11.00000    0.03762    0.04808 =
         0.04439    0.01600    0.00939    0.01612
C14   1    0.233228    0.261347    0.652128    11.00000    0.04015    0.04359 =
         0.04249    0.00407    0.01155    0.00579
C15   1    0.432371    0.695273    0.705281    11.00000    0.03685    0.05097 =
         0.05884    0.01834    0.00676    0.01344
AFIX  43
H15   2    0.523691    0.694308    0.675055    11.00000   -1.20000
AFIX   0
C16   1    0.273029    0.188380    0.841071    11.00000    0.04128    0.04846 =
         0.03835    0.00281    0.00943    0.00950
C17   1    0.626350    0.534627    0.805931    11.00000    0.03656    0.04346 =
         0.04271    0.00915    0.00697    0.01605
C18   1    0.025858    0.282103    0.502919    11.00000    0.04470    0.08076 =
         0.04602    0.00659    0.00106    0.02002
AFIX  43
H18   2   -0.059936    0.318843    0.480210    11.00000   -1.20000
AFIX   0
C19   1    0.106810    0.314501    0.617843    11.00000    0.04089    0.07594 =
         0.04215    0.00457    0.00538    0.01649
AFIX  43
H19   2    0.076037    0.373439    0.673871    11.00000   -1.20000
AFIX   0
C20   1    0.120830    0.102560    0.810360    11.00000    0.04729    0.04609 =
         0.04994    0.00539    0.01426    0.00597
AFIX  43
H20   2    0.043167    0.108812    0.747882    11.00000   -1.20000
AFIX   0
C21   1    0.372513    0.592921    0.760363    11.00000    0.03293    0.05743 =
         0.04317    0.00750   -0.00047    0.01576
C22   1    0.385995    0.176300    0.932528    11.00000    0.04713    0.04844 =
         0.05619    0.00666    0.01156    0.01448
AFIX  43
H22   2    0.489917    0.233049    0.953517    11.00000   -1.20000
AFIX   0
C23   1    0.344417    0.079891    0.992714    11.00000    0.06436    0.05292 =
         0.04874    0.01290    0.01682    0.02337
AFIX  43
H23   2    0.420122    0.072132    1.055680    11.00000   -1.20000
AFIX   0
C24   1    0.069995    0.196537    0.421659    11.00000    0.04719    0.06272 =
         0.04639    0.00367    0.00405    0.00171
AFIX  43
H24   2    0.012392    0.172427    0.343202    11.00000   -1.20000
AFIX   0
C26   1    0.359805    0.789947    0.697141    11.00000    0.05050    0.06201 =
         0.06722    0.01699    0.00063    0.01896
AFIX  43
H26   2    0.271620    0.788821    0.731415    11.00000   -1.20000
AFIX   0
C27   1    0.279487    0.179191    0.569134    11.00000    0.06028    0.05420 =
         0.04702    0.00928    0.00689    0.02064
AFIX  43
H27   2    0.367987    0.145086    0.590733    11.00000   -1.20000
AFIX   0
C28   1    0.085595    0.008574    0.872577    11.00000    0.06619    0.05554 =
         0.05826    0.01177    0.02600   -0.00002
AFIX  43
H28   2   -0.017588   -0.049243    0.853016    11.00000   -1.20000
AFIX   0
C29   1    0.197600   -0.002293    0.962134    11.00000    0.07342    0.04955 =
         0.05762    0.02063    0.01655    0.01315
AFIX  43
H29   2    0.171509   -0.068313    1.002987    11.00000   -1.20000
AFIX   0
C30   1    0.196168    0.145827    0.452841    11.00000    0.06559    0.05531 =
         0.04689    0.00080    0.00862    0.01681
AFIX  43
H30   2    0.227247    0.088233    0.395952    11.00000   -1.20000
AFIX   0
C31   1    0.403464    0.897917    0.639339    11.00000    0.05599    0.06503 =
         0.12672    0.03470   -0.00353    0.01237
AFIX  33
H31A  2    0.330704    0.955029    0.645552    11.00000   -1.20000
H31B  2    0.511900    0.950161    0.676732    11.00000   -1.20000
H31C  2    0.396701    0.860063    0.557453    11.00000   -1.20000
AFIX   0
C35   1    0.942015    0.616335    0.903051    11.00000    0.02776    0.04877 =
         0.05105    0.01584    0.00476    0.01203
AFIX  43
H35   2    1.051761    0.649332    0.938268    11.00000   -1.20000
AFIX   0
HKLF 4

REM  160330adachi3
REM R1 =  0.0541 for    3289 Fo > 4sig(Fo)  and  0.0617 for all    3851 data
REM    250 parameters refined using      0 restraints

END

WGHT      0.0697      0.0302

REM No hydrogen bonds found for HTAB generation

REM Highest difference peak  1.174,  deepest hole -0.759,  1-sigma level  0.090
Q1    1   0.4199  0.5642  0.9670  11.00000  0.05    1.17
Q2    1   0.5537  0.6050  0.9483  11.00000  0.05    1.01
Q3    1   0.4416  0.3944  0.9493  11.00000  0.05    0.95
Q4    1   0.3815  0.4799  1.0130  11.00000  0.05    0.79
Q5    1   0.5009  0.4952  0.8940  11.00000  0.05    0.76
Q6    1   0.3749  0.4555  0.9023  11.00000  0.05    0.52
Q7    1   0.5680  0.4682  0.5990  11.00000  0.05    0.44
Q8    1   0.6882  0.5784  0.5705  11.00000  0.05    0.41
Q9    1   0.3160  0.9166  0.5706  11.00000  0.05    0.39
Q10   1   0.7377  0.4237  0.5741  11.00000  0.05    0.39
Q11   1   0.3637  0.2395  1.1246  11.00000  0.05    0.35
Q12   1   0.2863  0.6719  0.7428  11.00000  0.05    0.34
Q13   1   0.4857  0.3164  1.0041  11.00000  0.05    0.34
Q14   1   0.2908  0.7039  0.8796  11.00000  0.05    0.34
Q15   1   0.3260  0.3167  0.8778  11.00000  0.05    0.33
Q16   1   0.5034  0.8809  0.5928  11.00000  0.05    0.33
Q17   1   0.7653  0.5558  0.9179  11.00000  0.05    0.33
Q18   1   0.4377  1.0063  0.7108  11.00000  0.05    0.33
Q19   1  -0.2418 -0.0392  0.7985  11.00000  0.05    0.31
Q20   1   0.4921  0.4706  0.6834  11.00000  0.05    0.29
Q21   1   0.5412  0.4231  0.8253  11.00000  0.05    0.29
Q22   1   0.7243  0.5087  0.9432  11.00000  0.05    0.28
Q23   1   0.1860  0.4860  0.7389  11.00000  0.05    0.28
Q24   1   0.3154  0.2368  0.9184  11.00000  0.05    0.28
Q25   1   0.5210  0.4416  0.5294  11.00000  0.05    0.27
Q26   1   0.5023  0.4247  0.7961  11.00000  0.05    0.27
Q27   1   0.6870  0.5993  0.9906  11.00000  0.05    0.27
Q28   1   0.1411 -0.1414  0.8192  11.00000  0.05    0.27
Q29   1   1.2634  0.7527  0.9951  11.00000  0.05    0.27
Q30   1   0.4221  0.5951  1.0638  11.00000  0.05    0.27
Q31   1   0.4525  0.3998  0.5620  11.00000  0.05    0.26
Q32   1   0.4563  0.4333  0.8033  11.00000  0.05    0.26
Q33   1   0.4608  0.3609  0.8643  11.00000  0.05    0.26
Q34   1   0.3748  0.3272  0.7778  11.00000  0.05    0.25
Q35   1   0.4400  0.1099  0.9818  11.00000  0.05    0.25
Q36   1   0.1629  0.0619  0.5033  11.00000  0.05    0.24
Q37   1   0.3573  0.3557  0.8003  11.00000  0.05    0.24
Q38   1   0.4625  0.8181  0.6614  11.00000  0.05    0.23
Q39   1   0.0318  0.4087  0.5797  11.00000  0.05    0.23
Q40   1   0.3275  0.1600  0.4580  11.00000  0.05    0.23
Q41   1   0.2374  0.2755  0.8030  11.00000  0.05    0.23
Q42   1   0.3896  0.4001  0.7136  11.00000  0.05    0.22
Q43   1   0.4753  0.2983  1.0975  11.00000  0.05    0.22
Q44   1   0.3638  0.2850  0.6365  11.00000  0.05    0.22
Q45   1   0.2602  0.0983  1.1011  11.00000  0.05    0.22
Q46   1   0.6282  0.6234  0.6927  11.00000  0.05    0.22
Q47   1   0.2349  0.5806  0.6998  11.00000  0.05    0.22
Q48   1   0.7512  0.6995  1.0436  11.00000  0.05    0.22
Q49   1   0.9250  0.6113  0.9476  11.00000  0.05    0.22
Q50   1   0.5795  0.3163  1.0470  11.00000  0.05    0.22
Q51   1   0.5297  0.6263  0.6190  11.00000  0.05    0.21
Q52   1   0.9730  0.5218  0.8216  11.00000  0.05    0.21
Q53   1   0.3687  0.6196  0.8770  11.00000  0.05    0.21
Q54   1   0.3267  0.2804  0.6255  11.00000  0.05    0.21
Q55   1   0.3118  0.4747  0.8016  11.00000  0.05    0.21
Q56   1   0.4271  0.3802  0.8366  11.00000  0.05    0.21
Q57   1   0.6472  0.6160  0.9028  11.00000  0.05    0.21
Q58   1   0.5319  0.2308  0.9945  11.00000  0.05    0.21
Q59   1   0.7249  0.6113  0.9243  11.00000  0.05    0.21
Q60   1   0.2961  0.0039  0.9373  11.00000  0.05    0.21
Q61   1   0.2670  0.8188  0.5461  11.00000  0.05    0.21
Q62   1   0.2986  0.4039  0.8333  11.00000  0.05    0.20
Q63   1   0.2410  0.2301  0.3437  11.00000  0.05    0.20
Q64   1   0.0119 -0.0149  0.7629  11.00000  0.05    0.20
Q65   1   0.6832  0.9758  0.7060  11.00000  0.05    0.20
Q66   1   0.4973  0.2156  0.6427  11.00000  0.05    0.20
Q67   1   0.0113  0.0012  0.9030  11.00000  0.05    0.20
Q68   1   0.3747  0.5835  0.6582  11.00000  0.05    0.20
Q69   1   0.5337  0.8150  0.7463  11.00000  0.05    0.20
Q70   1   0.2930  0.3655  0.8679  11.00000  0.05    0.19
Q71   1   0.3637  0.2852  1.0254  11.00000  0.05    0.19
Q72   1   0.2715  0.3796  0.6344  11.00000  0.05    0.19
Q73   1   0.5684  0.3299  0.6824  11.00000  0.05    0.19
Q74   1   0.6117  1.0387  0.7450  11.00000  0.05    0.19
Q75   1   0.2552  0.2826  0.6361  11.00000  0.05    0.19
Q76   1   0.4609  0.2196  0.7501  11.00000  0.05    0.19
Q77   1   0.3004  0.0592  0.4974  11.00000  0.05    0.19
Q78   1   0.2181  0.4836  0.8697  11.00000  0.05    0.19
Q79   1   0.7497  1.0799  0.7784  11.00000  0.05    0.19
Q80   1   0.2063  0.9228  0.7540  11.00000  0.05    0.19
Q81   1   0.9530  0.6384  0.8815  11.00000  0.05    0.19
Q82   1   0.3997  0.1929  1.0189  11.00000  0.05    0.19
Q83   1   0.3474  0.4689  0.6435  11.00000  0.05    0.19
;

_shelx_res_checksum              78087


loop_
_platon_squeeze_void_nr
_platon_squeeze_void_average_x
_platon_squeeze_void_average_y
_platon_squeeze_void_average_z
_platon_squeeze_void_volume
_platon_squeeze_void_count_electrons
_platon_squeeze_void_content
1 0.251 0.786 0.233 55 41 ' '
2 0.749 0.214 0.767 55 41 ' '
_platon_squeeze_void_probe_radius 1.20
_platon_squeeze_details          ?

#==============================================================================
#     End of CIF
#==============================================================================
####################################################################### 
# 
# This file contains crystal structure data downloaded from the 
# Cambridge Structural Database (CSD) hosted by the Cambridge 
# Crystallographic Data Centre (CCDC).
# 
# Full information about CCDC data access policies and citation 
# guidelines are available at http://www.ccdc.cam.ac.uk/access/V1 
# 
# Audit and citation data items may have been added by the CCDC. 
# Please retain this information to preserve the provenance of 
# this file and to allow appropriate attribution of the data. 
# 
#######################################################################

data_160302adachi
_database_code_depnum_ccdc_archive 'CCDC 1495000'
_audit_update_record             
;
2016-07-20 deposited with the CCDC.
2016-09-23 downloaded from the CCDC.
;

#==============================================================================
# CHEMICAL DATA

_chemical_formula_sum            'C60 H55 B2 F8 N6 O2 Pd'
_chemical_formula_moiety         'C60 H55 B2 F8 N6 O2 Pd'
_chemical_formula_weight         1172.14
_chemical_melting_point          ?

#==============================================================================
# CRYSTAL DATA
_space_group_crystal_system      triclinic
_space_group_name_H-M_alt        'P -1'
_space_group_name_Hall           '-P 1'
_space_group_IT_number           2
loop_
_space_group_symop_id
_space_group_symop_operation_xyz
1 +X,+Y,+Z
2 -X,-Y,-Z
#------------------------------------------------------------------------------
_cell_length_a                   13.2547(2)
_cell_length_b                   14.2678(3)
_cell_length_c                   15.5271(3)
_cell_angle_alpha                95.506(7)
_cell_angle_beta                 93.223(7)
_cell_angle_gamma                105.522(7)
_cell_volume                     2805.98(15)
_cell_formula_units_Z            2
_cell_measurement_reflns_used    25699
_cell_measurement_theta_min      3.23
_cell_measurement_theta_max      68.30
_cell_measurement_temperature    93
#------------------------------------------------------------------------------
_exptl_crystal_description       platelet
_exptl_crystal_colour            yellow
_exptl_crystal_size_max          0.300
_exptl_crystal_size_mid          0.200
_exptl_crystal_size_min          0.020
_exptl_crystal_density_diffrn    1.387
_exptl_crystal_density_meas      ?
_exptl_crystal_density_method    'not measured'
_exptl_crystal_F_000             1202.00
_exptl_absorpt_coefficient_mu    3.301
_exptl_absorpt_correction_type   multi-scan
_exptl_absorpt_process_details   'ABSCOR (Rigaku, 1995)'
_exptl_absorpt_correction_T_min  0.480
_exptl_absorpt_correction_T_max  0.936

#==============================================================================
# EXPERIMENTAL DATA

_diffrn_ambient_temperature      93
_diffrn_radiation_type           'Cu K\a'
_diffrn_radiation_wavelength     1.54187
_diffrn_measurement_device_type  'Rigaku R-AXIS RAPID'
_diffrn_measurement_method       \w
_diffrn_detector_area_resol_mean 10.000
_diffrn_reflns_number            33116
_diffrn_reflns_av_R_equivalents  0.0714
_diffrn_reflns_theta_max         68.226
_diffrn_reflns_theta_min         3.236
_diffrn_reflns_theta_full        67.687
_diffrn_measured_fraction_theta_max 0.981
_diffrn_measured_fraction_theta_full 0.983
_diffrn_reflns_Laue_measured_fraction_max 0.981
_diffrn_reflns_Laue_measured_fraction_full 0.983
_diffrn_reflns_point_group_measured_fraction_max 0.981
_diffrn_reflns_point_group_measured_fraction_full 0.983
_diffrn_reflns_limit_h_min       -15
_diffrn_reflns_limit_h_max       15
_diffrn_reflns_limit_k_min       -17
_diffrn_reflns_limit_k_max       17
_diffrn_reflns_limit_l_min       -18
_diffrn_reflns_limit_l_max       18
_diffrn_standards_number         0
_diffrn_standards_interval_count .
_diffrn_standards_decay_%        ?
_reflns_number_total             10068
_reflns_number_gt                6790
_reflns_threshold_expression     F^2^>2.0\s(F^2^)
_reflns_Friedel_coverage         0.000
_reflns_Friedel_fraction_max     .
_reflns_Friedel_fraction_full    .

#==============================================================================
# REFINEMENT DATA

_refine_special_details          
;
    Refinement was performed using all reflections. The weighted 
    R-factor (wR) and goodness of fit (S) are based on F^2^.
    R-factor (gt) are based on F. The threshold expression of
    F^2^ > 2.0 sigma(F^2^) is used only for calculating R-factor (gt).
;
_refine_ls_structure_factor_coef Fsqd
_refine_ls_R_factor_all          0.1110
_refine_ls_R_factor_gt           0.0858
_refine_ls_wR_factor_ref         0.2542
_refine_ls_wR_factor_gt          0.2357
_refine_ls_number_restraints     0
_refine_ls_hydrogen_treatment    constr
_refine_ls_number_reflns         10068
_refine_ls_number_parameters     715
_refine_ls_goodness_of_fit_ref   1.112
_refine_ls_weighting_scheme      calc
_refine_ls_weighting_details     
'w = 1/[\s^2^(Fo^2^)+(0.1451P)^2^] where P=(Fo^2^+2Fc^2^)/3'
_atom_sites_solution_hydrogens   geom
_atom_sites_solution_primary     direct
_atom_sites_solution_secondary   difmap
_refine_ls_shift/su_max          0.000
_refine_diff_density_max         1.56
_refine_diff_density_min         -2.95
_refine_ls_extinction_method     none
_refine_ls_extinction_coef       ?

loop_
_atom_type_symbol
_atom_type_description
_atom_type_scat_dispersion_real
_atom_type_scat_dispersion_imag
_atom_type_scat_source
C C 0.0181 0.0091
;
International Tables for Crystallography
(Vol. C, Tables 4.2.6.8 and 6.1.1.4)
;
H H 0.0000 0.0000
;
International Tables for Crystallography
(Vol. C, Table 6.1.1.4)
;
B B 0.0090 0.0039
;
International Tables for Crystallography
(Vol. C, Tables 4.2.6.8 and 6.1.1.4)
;
F F 0.0727 0.0534
;
International Tables for Crystallography
(Vol. C, Tables 4.2.6.8 and 6.1.1.4)
;
N N 0.0311 0.0180
;
International Tables for Crystallography
(Vol. C, Tables 4.2.6.8 and 6.1.1.4)
;
O O 0.0492 0.0322
;
International Tables for Crystallography
(Vol. C, Tables 4.2.6.8 and 6.1.1.4)
;
Pd Pd 0.1215 3.9337
;
International Tables for Crystallography
(Vol. C, Tables 4.2.6.8 and 6.1.1.4)
;

#==============================================================================
# ATOMIC COORDINATES AND THERMAL PARAMETERS

loop_
_atom_site_label
_atom_site_type_symbol
_atom_site_fract_x
_atom_site_fract_y
_atom_site_fract_z
_atom_site_U_iso_or_equiv
_atom_site_adp_type
_atom_site_occupancy
_atom_site_site_symmetry_order
_atom_site_calc_flag
_atom_site_refinement_flags_posn
_atom_site_refinement_flags_adp
_atom_site_refinement_flags_occupancy
_atom_site_disorder_assembly
_atom_site_disorder_group
Pd1 Pd 0.5000 0.5000 1.0000 0.0335(2) Uani 1 2 d S . P . .
Pd2 Pd 0.0000 1.0000 0.5000 0.0369(2) Uani 1 2 d S . P . .
F5 F 0.7687(3) 0.8891(3) 0.7421(3) 0.0602(11) Uani 1 1 d . . . . .
F55 F 0.6691(3) 0.8119(4) 0.8425(3) 0.0813(15) Uani 1 1 d . . . . .
F56 F 0.8191(4) 0.7807(4) 0.8168(4) 0.110(2) Uani 1 1 d . . . . .
F57 F 0.8198(6) 0.9236(5) 0.8845(4) 0.138(3) Uani 1 1 d . . . . .
F72 F 0.3466(4) 0.6180(4) 1.1475(3) 0.1000(18) Uani 1 1 d . . . . .
F73 F 0.2116(4) 0.6255(4) 1.2246(3) 0.0971(17) Uani 1 1 d . . . . .
F74 F 0.3690(4) 0.7353(3) 1.2560(3) 0.0719(12) Uani 1 1 d . . . . .
F75 F 0.3447(7) 0.5821(4) 1.2853(5) 0.171(4) Uani 1 1 d . . . . .
O59 O 0.2124(4) 0.8230(3) 0.4985(3) 0.0510(12) Uani 1 1 d . . . . .
O69 O 0.2914(4) 0.5140(3) 0.7907(3) 0.0483(11) Uani 1 1 d . . . . .
N2 N 0.3644(4) 0.5939(4) 0.9226(3) 0.0377(12) Uani 1 1 d . . . . .
N50 N 0.2018(4) 0.9782(4) 0.5342(3) 0.0396(12) Uani 1 1 d . . . . .
N58 N 0.1576(4) 1.0522(4) 0.5017(3) 0.0404(13) Uani 1 1 d . . . . .
N68 N 0.4656(4) 0.6223(3) 0.9738(3) 0.0323(11) Uani 1 1 d . . . . .
N70 N 0.0496(4) 0.9546(4) 0.6098(3) 0.0384(12) Uani 1 1 d . . . . .
N71 N 0.3430(4) 0.4662(4) 1.0092(3) 0.0349(11) Uani 1 1 d . . . . .
C1 C 0.3985(5) 0.9277(5) 1.0677(4) 0.0444(15) Uani 1 1 d . . . . .
H1 H 0.3925 0.9682 1.1183 0.053 Uiso 1 1 calc R U . . .
C2 C 0.0778(5) 0.7069(5) 0.8870(4) 0.0437(15) Uani 1 1 d . . . . .
H2 H 0.0792 0.7723 0.9071 0.052 Uiso 1 1 calc R U . . .
C3 C 0.3329(5) 1.1722(5) 0.5119(4) 0.0439(16) Uani 1 1 d . . . . .
C4 C 0.2166(5) 1.1396(5) 0.4976(4) 0.0420(15) Uani 1 1 d . . . . .
C5 C 0.4440(4) 0.8514(4) 1.0749(4) 0.0391(14) Uani 1 1 d . . . . .
H5 H 0.4690 0.8390 1.1300 0.047 Uiso 1 1 calc R U . . .
C6 C 0.4442(6) 0.8290(6) 0.6914(4) 0.0490(18) Uani 1 1 d . . . . .
H6 H 0.4613 0.7683 0.6893 0.059 Uiso 1 1 calc R U . . .
C7 C 0.3135(5) 0.9173(5) 0.6852(4) 0.0397(15) Uani 1 1 d . . . . .
C8 C 0.1301(4) 0.5603(4) 0.9056(4) 0.0370(14) Uani 1 1 d . . . . .
C9 C 0.1520(5) 0.9495(5) 0.6113(4) 0.0387(15) Uani 1 1 d . . . . .
C10 C 0.4986(5) 0.7113(5) 1.0106(4) 0.0372(14) Uani 1 1 d . . . . .
C11 C 0.3774(5) 1.2681(5) 0.5496(4) 0.0508(17) Uani 1 1 d . . . . .
H11 H 0.3333 1.3094 0.5619 0.061 Uiso 1 1 calc R U . . .
C12 C 0.3943(5) 1.0067(5) 0.6982(4) 0.0434(16) Uani 1 1 d . . . . .
C13 C 0.3621(5) 0.9452(5) 0.9876(4) 0.0433(15) Uani 1 1 d . . . . .
H13 H 0.3284 0.9959 0.9837 0.052 Uiso 1 1 calc R U . . .
C14 C 0.4520(5) 0.7926(5) 0.9986(4) 0.0392(14) Uani 1 1 d . . . . .
C15 C 0.1829(5) 0.7025(5) 1.0243(4) 0.0450(15) Uani 1 1 d . . . . .
H15A H 0.1766 0.7695 1.0339 0.054 Uiso 1 1 calc R U . . .
H15B H 0.1477 0.6643 1.0687 0.054 Uiso 1 1 calc R U . . .
H15C H 0.2573 0.7039 1.0280 0.054 Uiso 1 1 calc R U . . .
C16 C 0.6852(5) 0.8058(5) 1.0526(4) 0.0457(16) Uani 1 1 d . . . . .
H16 H 0.6801 0.8439 1.0065 0.055 Uiso 1 1 calc R U . . .
C17 C 0.2037(5) 0.9234(5) 0.6815(4) 0.0421(15) Uani 1 1 d . . . . .
C18 C 0.1855(5) 0.5040(5) 0.9581(4) 0.0387(14) Uani 1 1 d . . . . .
C19 C 0.3986(5) 1.1117(5) 0.4928(4) 0.0474(17) Uani 1 1 d . . . . .
H19 H 0.3691 1.0458 0.4679 0.057 Uiso 1 1 calc R U . . .
C20 C 0.4185(5) 0.8128(5) 0.9190(4) 0.0416(15) Uani 1 1 d . . . . .
H20 H 0.4258 0.7739 0.8678 0.050 Uiso 1 1 calc R U . . .
C21 C 0.1308(5) 0.4328(5) 1.0065(4) 0.0438(16) Uani 1 1 d . . . . .
H21 H 0.0565 0.4192 1.0054 0.053 Uiso 1 1 calc R U . . .
C22 C 0.1816(5) 0.3818(5) 1.0558(4) 0.0452(16) Uani 1 1 d . . . . .
H22 H 0.1431 0.3353 1.0901 0.054 Uiso 1 1 calc R U . . .
C23 C 0.6029(5) 0.6818(5) 1.1428(4) 0.0450(16) Uani 1 1 d . . . . .
H23 H 0.5427 0.6349 1.1576 0.054 Uiso 1 1 calc R U . . .
C24 C 0.2046(5) 0.9167(5) 0.3802(4) 0.0446(16) Uani 1 1 d . . . . .
H24 H 0.2107 0.9811 0.3658 0.054 Uiso 1 1 calc R U . . .
C25 C 0.1328(4) 0.6565(5) 0.9368(4) 0.0392(14) Uani 1 1 d . . . . .
C26 C 0.3380(5) 0.8292(5) 0.6817(4) 0.0460(16) Uani 1 1 d . . . . .
C27 C 0.0693(5) 0.5144(5) 0.8295(4) 0.0445(16) Uani 1 1 d . . . . .
C28 C 0.3710(5) 1.1044(5) 0.7131(4) 0.0456(16) Uani 1 1 d . . . . .
H28A H 0.2949 1.0950 0.7052 0.055 Uiso 1 1 calc R U . . .
H28B H 0.3972 1.1347 0.7723 0.055 Uiso 1 1 calc R U . . .
H28C H 0.4057 1.1471 0.6714 0.055 Uiso 1 1 calc R U . . .
C29 C 0.1452(5) 0.9016(5) 0.7515(4) 0.0470(16) Uani 1 1 d . . . . .
H29 H 0.1759 0.8813 0.8006 0.056 Uiso 1 1 calc R U . . .
C30 C 0.2071(5) 0.8986(5) 0.4714(4) 0.0443(16) Uani 1 1 d . . . . .
C31 C 0.2849(5) 0.3977(5) 1.0552(4) 0.0443(16) Uani 1 1 d . . . . .
H31 H 0.3192 0.3603 1.0878 0.053 Uiso 1 1 calc R U . . .
C32 C 0.0222(5) 0.6635(5) 0.8100(4) 0.0455(16) Uani 1 1 d . . . . .
H32 H -0.0117 0.6998 0.7759 0.055 Uiso 1 1 calc R U . . .
C33 C 0.3741(5) 0.8898(5) 0.9130(4) 0.0430(15) Uani 1 1 d . . . . .
H33 H 0.3520 0.9043 0.8578 0.052 Uiso 1 1 calc R U . . .
C34 C 0.0437(5) 0.9086(5) 0.7522(4) 0.0489(17) Uani 1 1 d . . . . .
H34 H 0.0049 0.8944 0.8012 0.059 Uiso 1 1 calc R U . . .
C35 C 0.5073(5) 1.1485(6) 0.5104(4) 0.0509(17) Uani 1 1 d . . . . .
H35 H 0.5519 1.1086 0.4951 0.061 Uiso 1 1 calc R U . . .
C36 C 0.5239(6) 0.9153(6) 0.7038(4) 0.0520(18) Uani 1 1 d . . . . .
H36 H 0.5951 0.9139 0.7105 0.062 Uiso 1 1 calc R U . . .
C37 C 0.4684(5) 0.6109(5) 0.7947(4) 0.0432(15) Uani 1 1 d . . . . .
H37 H 0.5202 0.6642 0.8265 0.052 Uiso 1 1 calc R U . . .
C38 C 0.1613(5) 1.2135(5) 0.4831(4) 0.0449(15) Uani 1 1 d . . . . .
C39 C 0.4990(5) 1.0041(6) 0.7064(4) 0.0466(17) Uani 1 1 d . . . . .
H39 H 0.5538 1.0637 0.7139 0.056 Uiso 1 1 calc R U . . .
C41 C 0.1852(5) 1.2698(5) 0.4133(4) 0.0557(19) Uani 1 1 d . . . . .
H41 H 0.2376 1.2602 0.3767 0.067 Uiso 1 1 calc R U . . .
C42 C 0.4854(6) 0.5743(5) 0.7170(4) 0.0514(18) Uani 1 1 d . . . . .
H42 H 0.4318 0.5205 0.6879 0.062 Uiso 1 1 calc R U . . .
C43 C 0.1940(6) 0.8443(6) 0.3176(5) 0.0543(18) Uani 1 1 d . . . . .
H43 H 0.1898 0.7813 0.3347 0.065 Uiso 1 1 calc R U . . .
C44 C 0.0587(5) 0.4092(5) 0.7966(5) 0.0521(17) Uani 1 1 d . . . . .
H44A H 0.0128 0.3910 0.7424 0.062 Uiso 1 1 calc R U . . .
H44B H 0.1282 0.4010 0.7858 0.062 Uiso 1 1 calc R U . . .
H44C H 0.0283 0.3670 0.8401 0.062 Uiso 1 1 calc R U . . .
C45 C 0.6982(6) 0.7014(5) 1.1920(4) 0.0518(17) Uani 1 1 d . . . . .
H45 H 0.7039 0.6663 1.2402 0.062 Uiso 1 1 calc R U . . .
C46 C 0.3701(5) 0.5690(5) 0.8311(4) 0.0420(15) Uani 1 1 d . . . . .
C47 C -0.0002(5) 0.9368(5) 0.6800(4) 0.0462(16) Uani 1 1 d . . . . .
H47 H -0.0695 0.9437 0.6808 0.055 Uiso 1 1 calc R U . . .
C48 C 0.0150(5) 0.5673(6) 0.7817(5) 0.0515(18) Uani 1 1 d . . . . .
H48 H -0.0268 0.5366 0.7297 0.062 Uiso 1 1 calc R U . . .
C49 C 0.4866(6) 1.3049(6) 0.5697(5) 0.061(2) Uani 1 1 d . . . . .
H49A H 0.4992 1.3269 0.6327 0.073 Uiso 1 1 calc R U . . .
H49B H 0.5113 1.3636 0.5391 0.073 Uiso 1 1 calc R U . . .
C51 C 0.7791(5) 0.8225(5) 1.1016(5) 0.0555(18) Uani 1 1 d . . . . .
H51 H 0.8398 0.8691 1.0871 0.067 Uiso 1 1 calc R U . . .
C52 C 0.2942(5) 0.5203(5) 0.9644(4) 0.0356(14) Uani 1 1 d . . . . .
C53 C 0.2539(5) 0.7330(5) 0.6725(5) 0.0537(18) Uani 1 1 d . . . . .
H53A H 0.2868 0.6791 0.6713 0.064 Uiso 1 1 calc R U . . .
H53B H 0.2108 0.7310 0.7219 0.064 Uiso 1 1 calc R U . . .
H53C H 0.2095 0.7264 0.6184 0.064 Uiso 1 1 calc R U . . .
C54 C 0.5817(6) 0.6107(6) 0.6717(5) 0.064(2) Uani 1 1 d . . . . .
H54A H 0.5752 0.5715 0.6152 0.077 Uiso 1 1 calc R U . . .
H54B H 0.5903 0.6794 0.6630 0.077 Uiso 1 1 calc R U . . .
H54C H 0.6430 0.6051 0.7070 0.077 Uiso 1 1 calc R U . . .
C60 C 0.1884(6) 0.8524(6) 0.2262(4) 0.059(2) Uani 1 1 d . . . . .
H60A H 0.1806 0.7881 0.1939 0.071 Uiso 1 1 calc R U . . .
H60B H 0.1278 0.8761 0.2102 0.071 Uiso 1 1 calc R U . . .
H60C H 0.2529 0.8986 0.2122 0.071 Uiso 1 1 calc R U . . .
C61 C 0.5497(6) 1.2418(6) 0.5496(4) 0.0553(19) Uani 1 1 d . . . . .
H61 H 0.6235 1.2647 0.5636 0.066 Uiso 1 1 calc R U . . .
C62 C 0.1332(6) 1.3384(6) 0.3980(5) 0.069(2) Uani 1 1 d . . . . .
H62 H 0.1475 1.3743 0.3496 0.083 Uiso 1 1 calc R U . . .
C63 C 0.0879(6) 1.2318(6) 0.5386(5) 0.0542(18) Uani 1 1 d . . . . .
H63 H 0.0734 1.1968 0.5876 0.065 Uiso 1 1 calc R U . . .
C64 C 0.0361(6) 1.3020(6) 0.5213(6) 0.069(2) Uani 1 1 d . . . . .
H64 H -0.0161 1.3130 0.5574 0.082 Uiso 1 1 calc R U . . .
C65 C 0.0603(7) 1.3554(6) 0.4525(6) 0.078(3) Uani 1 1 d . . . . .
H65 H 0.0262 1.4045 0.4426 0.094 Uiso 1 1 calc R U . . .
C66 C 0.7853(5) 0.7716(5) 1.1717(5) 0.0552(19) Uani 1 1 d . . . . .
H66 H 0.8499 0.7847 1.2064 0.066 Uiso 1 1 calc R U . . .
C67 C 0.5975(5) 0.7336(5) 1.0698(4) 0.0394(15) Uani 1 1 d . . . . .
B40 B 0.7682(7) 0.8514(7) 0.8227(6) 0.055(2) Uani 1 1 d . . . . .
B76 B 0.3180(8) 0.6377(8) 1.2302(6) 0.060(2) Uani 1 1 d . . . . .

loop_
_atom_site_aniso_label
_atom_site_aniso_U_11
_atom_site_aniso_U_22
_atom_site_aniso_U_33
_atom_site_aniso_U_23
_atom_site_aniso_U_13
_atom_site_aniso_U_12
Pd1 0.0347(4) 0.0358(4) 0.0379(4) 0.0135(3) 0.0120(3) 0.0183(3)
Pd2 0.0376(4) 0.0474(4) 0.0357(4) 0.0177(3) 0.0125(3) 0.0226(3)
F5 0.061(2) 0.064(3) 0.073(3) 0.038(2) 0.030(2) 0.031(2)
F55 0.056(3) 0.127(4) 0.071(3) 0.045(3) 0.022(2) 0.028(3)
F56 0.103(4) 0.123(5) 0.155(5) 0.105(4) 0.067(4) 0.077(4)
F57 0.173(6) 0.106(5) 0.086(4) 0.013(4) 0.002(4) -0.043(5)
F72 0.082(4) 0.129(5) 0.088(4) -0.027(3) 0.013(3) 0.040(3)
F73 0.067(3) 0.115(4) 0.110(4) 0.019(3) 0.023(3) 0.022(3)
F74 0.081(3) 0.075(3) 0.066(3) 0.013(2) 0.004(2) 0.030(3)
F75 0.245(8) 0.061(4) 0.180(7) 0.032(4) -0.127(6) 0.021(4)
O59 0.062(3) 0.059(3) 0.047(3) 0.020(2) 0.016(2) 0.034(3)
O69 0.049(3) 0.054(3) 0.046(3) 0.009(2) 0.009(2) 0.020(2)
N2 0.041(3) 0.045(3) 0.036(3) 0.019(2) 0.011(2) 0.020(2)
N50 0.046(3) 0.055(4) 0.031(3) 0.019(2) 0.013(2) 0.030(3)
N58 0.044(3) 0.058(4) 0.032(3) 0.015(2) 0.006(2) 0.031(3)
N68 0.039(3) 0.028(3) 0.038(3) 0.010(2) 0.010(2) 0.019(2)
N70 0.040(3) 0.042(3) 0.039(3) 0.011(2) 0.012(2) 0.019(2)
N71 0.042(3) 0.037(3) 0.037(3) 0.013(2) 0.013(2) 0.025(2)
C1 0.036(3) 0.051(4) 0.051(4) 0.012(3) 0.018(3) 0.015(3)
C2 0.047(4) 0.043(4) 0.052(4) 0.018(3) 0.021(3) 0.023(3)
C3 0.050(4) 0.050(4) 0.039(3) 0.014(3) 0.011(3) 0.022(3)
C4 0.049(4) 0.046(4) 0.034(3) 0.015(3) 0.013(3) 0.012(3)
C5 0.040(3) 0.041(4) 0.042(3) 0.007(3) 0.006(3) 0.020(3)
C6 0.063(5) 0.059(5) 0.043(4) 0.020(3) 0.021(3) 0.040(4)
C7 0.043(3) 0.052(4) 0.034(3) 0.020(3) 0.012(3) 0.023(3)
C8 0.038(3) 0.032(3) 0.046(3) 0.013(3) 0.013(3) 0.014(3)
C9 0.047(4) 0.040(4) 0.036(3) 0.017(3) 0.013(3) 0.018(3)
C10 0.039(3) 0.048(4) 0.031(3) 0.009(3) 0.014(2) 0.020(3)
C11 0.057(4) 0.050(4) 0.052(4) 0.020(3) 0.009(3) 0.020(4)
C12 0.046(4) 0.059(5) 0.035(3) 0.020(3) 0.012(3) 0.025(3)
C13 0.047(4) 0.039(4) 0.051(4) 0.017(3) 0.009(3) 0.018(3)
C14 0.037(3) 0.044(4) 0.044(3) 0.016(3) 0.012(3) 0.018(3)
C15 0.045(4) 0.047(4) 0.050(4) 0.013(3) 0.014(3) 0.019(3)
C16 0.049(4) 0.041(4) 0.054(4) 0.010(3) 0.012(3) 0.021(3)
C17 0.047(4) 0.038(4) 0.047(4) 0.014(3) 0.012(3) 0.017(3)
C18 0.042(3) 0.039(4) 0.043(3) 0.010(3) 0.013(3) 0.022(3)
C19 0.049(4) 0.053(5) 0.046(4) 0.016(3) 0.015(3) 0.018(3)
C20 0.052(4) 0.046(4) 0.036(3) 0.014(3) 0.012(3) 0.023(3)
C21 0.039(3) 0.045(4) 0.054(4) 0.011(3) 0.017(3) 0.019(3)
C22 0.046(4) 0.047(4) 0.054(4) 0.025(3) 0.024(3) 0.023(3)
C23 0.057(4) 0.043(4) 0.044(4) 0.005(3) 0.003(3) 0.029(3)
C24 0.047(4) 0.057(5) 0.036(3) 0.010(3) 0.013(3) 0.021(3)
C25 0.033(3) 0.047(4) 0.042(3) 0.016(3) 0.017(3) 0.012(3)
C26 0.049(4) 0.058(5) 0.043(4) 0.022(3) 0.016(3) 0.028(3)
C27 0.040(4) 0.055(4) 0.046(4) 0.014(3) 0.011(3) 0.023(3)
C28 0.054(4) 0.054(4) 0.037(3) 0.017(3) 0.009(3) 0.023(3)
C29 0.048(4) 0.057(5) 0.042(4) 0.016(3) 0.011(3) 0.021(3)
C30 0.044(4) 0.055(5) 0.044(4) 0.016(3) 0.017(3) 0.025(3)
C31 0.046(4) 0.047(4) 0.049(4) 0.014(3) 0.017(3) 0.024(3)
C32 0.046(4) 0.050(4) 0.052(4) 0.023(3) 0.018(3) 0.023(3)
C33 0.048(4) 0.043(4) 0.046(4) 0.017(3) 0.009(3) 0.020(3)
C34 0.053(4) 0.063(5) 0.044(4) 0.022(3) 0.017(3) 0.029(4)
C35 0.047(4) 0.065(5) 0.046(4) 0.016(3) 0.013(3) 0.019(4)
C36 0.055(4) 0.073(6) 0.040(4) 0.021(4) 0.013(3) 0.031(4)
C37 0.046(4) 0.042(4) 0.048(4) 0.017(3) 0.015(3) 0.019(3)
C38 0.051(4) 0.045(4) 0.047(4) 0.016(3) 0.011(3) 0.022(3)
C39 0.048(4) 0.066(5) 0.034(3) 0.014(3) 0.010(3) 0.024(4)
C41 0.055(4) 0.067(5) 0.051(4) 0.027(4) 0.010(3) 0.020(4)
C42 0.058(4) 0.045(4) 0.055(4) 0.018(3) 0.018(3) 0.014(3)
C43 0.067(5) 0.052(5) 0.051(4) 0.014(4) 0.016(4) 0.024(4)
C44 0.054(4) 0.046(4) 0.061(4) 0.003(3) 0.004(3) 0.022(3)
C45 0.066(5) 0.044(4) 0.052(4) 0.003(3) -0.007(3) 0.030(4)
C46 0.051(4) 0.041(4) 0.045(4) 0.017(3) 0.011(3) 0.025(3)
C47 0.051(4) 0.058(5) 0.037(3) 0.009(3) 0.007(3) 0.027(3)
C48 0.043(4) 0.066(5) 0.051(4) 0.020(4) 0.007(3) 0.020(4)
C49 0.058(5) 0.075(6) 0.047(4) 0.020(4) 0.005(3) 0.011(4)
C51 0.042(4) 0.057(5) 0.071(5) 0.000(4) 0.006(3) 0.020(3)
C52 0.040(3) 0.038(4) 0.037(3) 0.010(3) 0.018(3) 0.019(3)
C53 0.061(4) 0.049(4) 0.060(4) 0.015(3) 0.012(3) 0.026(4)
C54 0.075(5) 0.066(5) 0.061(5) 0.020(4) 0.034(4) 0.027(4)
C60 0.067(5) 0.059(5) 0.051(4) 0.005(4) 0.014(4) 0.013(4)
C61 0.052(4) 0.074(6) 0.046(4) 0.023(4) 0.004(3) 0.022(4)
C62 0.075(6) 0.081(6) 0.066(5) 0.029(4) 0.009(4) 0.042(5)
C63 0.059(5) 0.056(5) 0.056(4) 0.009(4) 0.018(3) 0.028(4)
C64 0.062(5) 0.062(6) 0.093(6) 0.008(5) 0.021(4) 0.034(4)
C65 0.089(6) 0.070(6) 0.098(7) 0.047(5) 0.017(5) 0.045(5)
C66 0.046(4) 0.053(5) 0.069(5) -0.011(4) -0.011(3) 0.026(4)
C67 0.042(3) 0.036(4) 0.047(4) 0.005(3) 0.003(3) 0.022(3)
B40 0.049(5) 0.067(6) 0.058(5) 0.027(5) 0.017(4) 0.023(4)
B76 0.067(6) 0.066(7) 0.051(5) 0.006(5) 0.000(4) 0.029(5)

#==============================================================================
_computing_data_collection       'RAPID AUTO (Rigaku, ????)'
_computing_cell_refinement       'RAPID AUTO'
_computing_data_reduction        'RAPID AUTO'
_computing_structure_solution    'SIR2011 (Burla, et al., 2012)'
_computing_structure_refinement  'SHELXL Version 2014/7 (Sheldrick, 2008)'
_computing_publication_material  'CrystalStructure 4.2.1 (Rigaku, 2016)'
_computing_molecular_graphics    'CrystalStructure 4.2.1'

#==============================================================================
# MOLECULAR GEOMETRY

_geom_special_details            
;
 All esds (except the esd in the dihedral angle between two l.s. planes)
 are estimated using the full covariance matrix.  The cell esds are taken
 into account individually in the estimation of esds in distances, angles
 and torsion angles; correlations between esds in cell parameters are only
 used when they are defined by crystal symmetry.  An approximate (isotropic)
 treatment of cell esds is used for estimating esds involving l.s. planes.
;

loop_
_geom_bond_atom_site_label_1
_geom_bond_atom_site_label_2
_geom_bond_distance
_geom_bond_site_symmetry_2
_geom_bond_publ_flag
Pd1 N68 1.990(4) . ?
Pd1 N68 1.990(4) 2_667 ?
Pd1 N71 2.023(5) . ?
Pd1 N71 2.023(5) 2_667 ?
Pd2 N70 2.018(5) 2_576 ?
Pd2 N70 2.018(5) . ?
Pd2 N58 2.019(5) . ?
Pd2 N58 2.019(5) 2_576 ?
F5 B40 1.409(8) . ?
F55 B40 1.350(9) . ?
F56 B40 1.354(9) . ?
F57 B40 1.345(10) . ?
F72 B76 1.383(10) . ?
F73 B76 1.370(10) . ?
F74 B76 1.383(11) . ?
F75 B76 1.317(10) . ?
O59 C30 1.211(7) . ?
O69 C46 1.221(8) . ?
N2 C52 1.437(7) . ?
N2 C46 1.443(8) . ?
N2 N68 1.456(6) . ?
N50 C9 1.440(7) . ?
N50 C30 1.444(8) . ?
N50 N58 1.454(7) . ?
N58 C4 1.293(8) . ?
N68 C10 1.290(7) . ?
N70 C47 1.317(7) . ?
N70 C9 1.376(7) . ?
N71 C52 1.348(7) . ?
N71 C31 1.361(8) . ?
C1 C13 1.378(8) . ?
C1 C5 1.389(8) . ?
C1 H1 0.9500 . ?
C2 C32 1.368(9) . ?
C2 C25 1.405(8) . ?
C2 H2 0.9500 . ?
C3 C11 1.392(9) . ?
C3 C19 1.405(9) . ?
C3 C4 1.482(9) . ?
C4 C38 1.463(9) . ?
C5 C14 1.410(8) . ?
C5 H5 0.9500 . ?
C6 C36 1.380(10) . ?
C6 C26 1.408(9) . ?
C6 H6 0.9500 . ?
C7 C26 1.378(9) . ?
C7 C12 1.418(9) . ?
C7 C17 1.479(8) . ?
C8 C27 1.392(9) . ?
C8 C25 1.402(8) . ?
C8 C18 1.490(8) . ?
C9 C17 1.388(8) . ?
C10 C14 1.475(8) . ?
C10 C67 1.499(8) . ?
C11 C49 1.406(9) . ?
C11 H11 0.9500 . ?
C12 C39 1.397(9) . ?
C12 C28 1.507(9) . ?
C13 C33 1.379(9) . ?
C13 H13 0.9500 . ?
C14 C20 1.373(8) . ?
C15 C25 1.487(9) . ?
C15 H15A 0.9800 . ?
C15 H15B 0.9800 . ?
C15 H15C 0.9800 . ?
C16 C51 1.374(9) . ?
C16 C67 1.389(9) . ?
C16 H16 0.9500 . ?
C17 C29 1.383(8) . ?
C18 C21 1.392(8) . ?
C18 C52 1.393(8) . ?
C19 C35 1.396(9) . ?
C19 H19 0.9500 . ?
C20 C33 1.386(8) . ?
C20 H20 0.9500 . ?
C21 C22 1.372(8) . ?
C21 H21 0.9500 . ?
C22 C31 1.328(8) . ?
C22 H22 0.9500 . ?
C23 C45 1.385(9) . ?
C23 C67 1.421(8) . ?
C23 H23 0.9500 . ?
C24 C43 1.320(9) . ?
C24 C30 1.465(8) . ?
C24 H24 0.9500 . ?
C26 C53 1.507(9) . ?
C27 C48 1.406(9) . ?
C27 C44 1.506(9) . ?
C28 H28A 0.9800 . ?
C28 H28B 0.9800 . ?
C28 H28C 0.9800 . ?
C29 C34 1.376(9) . ?
C29 H29 0.9500 . ?
C31 H31 0.9500 . ?
C32 C48 1.376(10) . ?
C32 H32 0.9500 . ?
C33 H33 0.9500 . ?
C34 C47 1.377(9) . ?
C34 H34 0.9500 . ?
C35 C61 1.364(9) . ?
C35 H35 0.9500 . ?
C36 C39 1.390(10) . ?
C36 H36 0.9500 . ?
C37 C42 1.324(9) . ?
C37 C46 1.451(8) . ?
C37 H37 0.9500 . ?
C38 C63 1.395(9) . ?
C38 C41 1.411(8) . ?
C39 H39 0.9500 . ?
C41 C62 1.370(10) . ?
C41 H41 0.9500 . ?
C42 C54 1.487(9) . ?
C42 H42 0.9500 . ?
C43 C60 1.434(9) . ?
C43 H43 0.9500 . ?
C44 H44A 0.9800 . ?
C44 H44B 0.9800 . ?
C44 H44C 0.9800 . ?
C45 C66 1.385(9) . ?
C45 H45 0.9500 . ?
C47 H47 0.9500 . ?
C48 H48 0.9500 . ?
C49 C61 1.409(10) . ?
C49 H49A 0.9900 . ?
C49 H49B 0.9900 . ?
C51 C66 1.375(10) . ?
C51 H51 0.9500 . ?
C53 H53A 0.9800 . ?
C53 H53B 0.9800 . ?
C53 H53C 0.9800 . ?
C54 H54A 0.9800 . ?
C54 H54B 0.9800 . ?
C54 H54C 0.9800 . ?
C60 H60A 0.9800 . ?
C60 H60B 0.9800 . ?
C60 H60C 0.9800 . ?
C61 H61 0.9500 . ?
C62 C65 1.373(11) . ?
C62 H62 0.9500 . ?
C63 C64 1.395(10) . ?
C63 H63 0.9500 . ?
C64 C65 1.374(10) . ?
C64 H64 0.9500 . ?
C65 H65 0.9500 . ?
C66 H66 0.9500 . ?

loop_
_geom_angle_atom_site_label_1
_geom_angle_atom_site_label_2
_geom_angle_atom_site_label_3
_geom_angle
_geom_angle_site_symmetry_1
_geom_angle_site_symmetry_3
_geom_angle_publ_flag
N68 Pd1 N68 180.0 . 2_667 ?
N68 Pd1 N71 77.42(19) . . ?
N68 Pd1 N71 102.58(19) 2_667 . ?
N68 Pd1 N71 102.58(19) . 2_667 ?
N68 Pd1 N71 77.42(19) 2_667 2_667 ?
N71 Pd1 N71 180.0 . 2_667 ?
N70 Pd2 N70 180.0 2_576 . ?
N70 Pd2 N58 102.00(19) 2_576 . ?
N70 Pd2 N58 78.00(19) . . ?
N70 Pd2 N58 78.00(19) 2_576 2_576 ?
N70 Pd2 N58 102.00(19) . 2_576 ?
N58 Pd2 N58 180.0 . 2_576 ?
C52 N2 C46 115.3(5) . . ?
C52 N2 N68 107.6(4) . . ?
C46 N2 N68 114.4(4) . . ?
C9 N50 C30 115.4(5) . . ?
C9 N50 N58 108.0(4) . . ?
C30 N50 N58 116.4(5) . . ?
C4 N58 N50 120.5(5) . . ?
C4 N58 Pd2 131.1(4) . . ?
N50 N58 Pd2 106.4(4) . . ?
C10 N68 N2 117.7(5) . . ?
C10 N68 Pd1 131.8(4) . . ?
N2 N68 Pd1 107.4(3) . . ?
C47 N70 C9 117.8(5) . . ?
C47 N70 Pd2 128.4(4) . . ?
C9 N70 Pd2 113.6(4) . . ?
C52 N71 C31 118.9(5) . . ?
C52 N71 Pd1 113.8(4) . . ?
C31 N71 Pd1 127.3(4) . . ?
C13 C1 C5 120.5(6) . . ?
C13 C1 H1 119.7 . . ?
C5 C1 H1 119.7 . . ?
C32 C2 C25 121.1(6) . . ?
C32 C2 H2 119.5 . . ?
C25 C2 H2 119.5 . . ?
C11 C3 C19 119.2(6) . . ?
C11 C3 C4 116.6(6) . . ?
C19 C3 C4 124.2(6) . . ?
N58 C4 C38 115.7(6) . . ?
N58 C4 C3 126.2(6) . . ?
C38 C4 C3 118.0(6) . . ?
C1 C5 C14 118.5(6) . . ?
C1 C5 H5 120.8 . . ?
C14 C5 H5 120.8 . . ?
C36 C6 C26 121.2(7) . . ?
C36 C6 H6 119.4 . . ?
C26 C6 H6 119.4 . . ?
C26 C7 C12 120.3(6) . . ?
C26 C7 C17 122.2(6) . . ?
C12 C7 C17 117.4(6) . . ?
C27 C8 C25 120.4(6) . . ?
C27 C8 C18 119.7(6) . . ?
C25 C8 C18 119.7(5) . . ?
N70 C9 C17 123.6(5) . . ?
N70 C9 N50 113.3(5) . . ?
C17 C9 N50 123.1(6) . . ?
N68 C10 C14 127.3(6) . . ?
N68 C10 C67 115.3(5) . . ?
C14 C10 C67 117.3(6) . . ?
C3 C11 C49 121.2(7) . . ?
C3 C11 H11 119.4 . . ?
C49 C11 H11 119.4 . . ?
C39 C12 C7 119.2(6) . . ?
C39 C12 C28 118.4(7) . . ?
C7 C12 C28 122.0(6) . . ?
C1 C13 C33 120.5(6) . . ?
C1 C13 H13 119.7 . . ?
C33 C13 H13 119.7 . . ?
C20 C14 C5 120.4(6) . . ?
C20 C14 C10 123.6(6) . . ?
C5 C14 C10 116.0(5) . . ?
C25 C15 H15A 109.5 . . ?
C25 C15 H15B 109.5 . . ?
H15A C15 H15B 109.5 . . ?
C25 C15 H15C 109.5 . . ?
H15A C15 H15C 109.5 . . ?
H15B C15 H15C 109.5 . . ?
C51 C16 C67 120.6(6) . . ?
C51 C16 H16 119.7 . . ?
C67 C16 H16 119.7 . . ?
C29 C17 C9 115.4(6) . . ?
C29 C17 C7 119.7(6) . . ?
C9 C17 C7 124.9(6) . . ?
C21 C18 C52 115.5(6) . . ?
C21 C18 C8 121.4(5) . . ?
C52 C18 C8 123.1(5) . . ?
C35 C19 C3 119.9(7) . . ?
C35 C19 H19 120.0 . . ?
C3 C19 H19 120.0 . . ?
C14 C20 C33 120.2(6) . . ?
C14 C20 H20 119.9 . . ?
C33 C20 H20 119.9 . . ?
C22 C21 C18 121.5(6) . . ?
C22 C21 H21 119.2 . . ?
C18 C21 H21 119.2 . . ?
C31 C22 C21 119.6(6) . . ?
C31 C22 H22 120.2 . . ?
C21 C22 H22 120.2 . . ?
C45 C23 C67 118.4(7) . . ?
C45 C23 H23 120.8 . . ?
C67 C23 H23 120.8 . . ?
C43 C24 C30 120.7(7) . . ?
C43 C24 H24 119.7 . . ?
C30 C24 H24 119.7 . . ?
C8 C25 C2 118.5(6) . . ?
C8 C25 C15 121.9(5) . . ?
C2 C25 C15 119.3(6) . . ?
C7 C26 C6 119.2(7) . . ?
C7 C26 C53 121.7(6) . . ?
C6 C26 C53 119.0(6) . . ?
C8 C27 C48 119.3(7) . . ?
C8 C27 C44 122.2(6) . . ?
C48 C27 C44 118.5(6) . . ?
C12 C28 H28A 109.5 . . ?
C12 C28 H28B 109.5 . . ?
H28A C28 H28B 109.5 . . ?
C12 C28 H28C 109.5 . . ?
H28A C28 H28C 109.5 . . ?
H28B C28 H28C 109.5 . . ?
C34 C29 C17 121.9(6) . . ?
C34 C29 H29 119.0 . . ?
C17 C29 H29 119.0 . . ?
O59 C30 N50 117.5(5) . . ?
O59 C30 C24 125.9(6) . . ?
N50 C30 C24 116.6(5) . . ?
C22 C31 N71 121.7(6) . . ?
C22 C31 H31 119.1 . . ?
N71 C31 H31 119.1 . . ?
C2 C32 C48 120.4(6) . . ?
C2 C32 H32 119.8 . . ?
C48 C32 H32 119.8 . . ?
C13 C33 C20 119.8(6) . . ?
C13 C33 H33 120.1 . . ?
C20 C33 H33 120.1 . . ?
C29 C34 C47 118.2(6) . . ?
C29 C34 H34 120.9 . . ?
C47 C34 H34 120.9 . . ?
C61 C35 C19 120.2(7) . . ?
C61 C35 H35 119.9 . . ?
C19 C35 H35 119.9 . . ?
C6 C36 C39 119.5(7) . . ?
C6 C36 H36 120.3 . . ?
C39 C36 H36 120.3 . . ?
C42 C37 C46 119.4(7) . . ?
C42 C37 H37 120.3 . . ?
C46 C37 H37 120.3 . . ?
C63 C38 C41 119.2(6) . . ?
C63 C38 C4 121.3(6) . . ?
C41 C38 C4 119.4(6) . . ?
C36 C39 C12 120.6(7) . . ?
C36 C39 H39 119.7 . . ?
C12 C39 H39 119.7 . . ?
C62 C41 C38 120.2(7) . . ?
C62 C41 H41 119.9 . . ?
C38 C41 H41 119.9 . . ?
C37 C42 C54 125.1(7) . . ?
C37 C42 H42 117.4 . . ?
C54 C42 H42 117.4 . . ?
C24 C43 C60 125.8(7) . . ?
C24 C43 H43 117.1 . . ?
C60 C43 H43 117.1 . . ?
C27 C44 H44A 109.5 . . ?
C27 C44 H44B 109.5 . . ?
H44A C44 H44B 109.5 . . ?
C27 C44 H44C 109.5 . . ?
H44A C44 H44C 109.5 . . ?
H44B C44 H44C 109.5 . . ?
C66 C45 C23 120.7(6) . . ?
C66 C45 H45 119.6 . . ?
C23 C45 H45 119.6 . . ?
O69 C46 N2 117.0(6) . . ?
O69 C46 C37 125.5(6) . . ?
N2 C46 C37 117.5(6) . . ?
N70 C47 C34 122.9(6) . . ?
N70 C47 H47 118.6 . . ?
C34 C47 H47 118.6 . . ?
C32 C48 C27 120.2(7) . . ?
C32 C48 H48 119.9 . . ?
C27 C48 H48 119.9 . . ?
C11 C49 C61 117.8(7) . . ?
C11 C49 H49A 107.9 . . ?
C61 C49 H49A 107.9 . . ?
C11 C49 H49B 107.9 . . ?
C61 C49 H49B 107.9 . . ?
H49A C49 H49B 107.2 . . ?
C16 C51 C66 119.9(7) . . ?
C16 C51 H51 120.0 . . ?
C66 C51 H51 120.0 . . ?
N71 C52 C18 122.5(6) . . ?
N71 C52 N2 113.7(5) . . ?
C18 C52 N2 123.7(5) . . ?
C26 C53 H53A 109.5 . . ?
C26 C53 H53B 109.5 . . ?
H53A C53 H53B 109.5 . . ?
C26 C53 H53C 109.5 . . ?
H53A C53 H53C 109.5 . . ?
H53B C53 H53C 109.5 . . ?
C42 C54 H54A 109.5 . . ?
C42 C54 H54B 109.5 . . ?
H54A C54 H54B 109.5 . . ?
C42 C54 H54C 109.5 . . ?
H54A C54 H54C 109.5 . . ?
H54B C54 H54C 109.5 . . ?
C43 C60 H60A 109.5 . . ?
C43 C60 H60B 109.5 . . ?
H60A C60 H60B 109.5 . . ?
C43 C60 H60C 109.5 . . ?
H60A C60 H60C 109.5 . . ?
H60B C60 H60C 109.5 . . ?
C35 C61 C49 121.6(7) . . ?
C35 C61 H61 119.2 . . ?
C49 C61 H61 119.2 . . ?
C41 C62 C65 120.2(7) . . ?
C41 C62 H62 119.9 . . ?
C65 C62 H62 119.9 . . ?
C38 C63 C64 119.2(7) . . ?
C38 C63 H63 120.4 . . ?
C64 C63 H63 120.4 . . ?
C65 C64 C63 120.4(7) . . ?
C65 C64 H64 119.8 . . ?
C63 C64 H64 119.8 . . ?
C62 C65 C64 120.7(7) . . ?
C62 C65 H65 119.7 . . ?
C64 C65 H65 119.7 . . ?
C51 C66 C45 120.6(6) . . ?
C51 C66 H66 119.7 . . ?
C45 C66 H66 119.7 . . ?
C16 C67 C23 119.6(6) . . ?
C16 C67 C10 119.5(6) . . ?
C23 C67 C10 121.0(6) . . ?
F57 B40 F55 110.5(7) . . ?
F57 B40 F56 109.2(8) . . ?
F55 B40 F56 108.9(7) . . ?
F57 B40 F5 109.1(7) . . ?
F55 B40 F5 111.0(6) . . ?
F56 B40 F5 108.0(6) . . ?
F75 B76 F73 110.8(9) . . ?
F75 B76 F74 110.3(7) . . ?
F73 B76 F74 109.1(7) . . ?
F75 B76 F72 112.6(9) . . ?
F73 B76 F72 108.0(7) . . ?
F74 B76 F72 105.7(8) . . ?

loop_
_geom_torsion_atom_site_label_1
_geom_torsion_atom_site_label_2
_geom_torsion_atom_site_label_3
_geom_torsion_atom_site_label_4
_geom_torsion
_geom_torsion_site_symmetry_1
_geom_torsion_site_symmetry_2
_geom_torsion_site_symmetry_3
_geom_torsion_site_symmetry_4
_geom_torsion_publ_flag
C9 N50 N58 C4 117.5(6) . . . . ?
C30 N50 N58 C4 -110.9(6) . . . . ?
C9 N50 N58 Pd2 -48.1(5) . . . . ?
C30 N50 N58 Pd2 83.5(5) . . . . ?
C52 N2 N68 C10 -115.6(5) . . . . ?
C46 N2 N68 C10 114.9(6) . . . . ?
C52 N2 N68 Pd1 46.9(5) . . . . ?
C46 N2 N68 Pd1 -82.6(5) . . . . ?
N50 N58 C4 C38 -166.6(5) . . . . ?
Pd2 N58 C4 C38 -5.1(8) . . . . ?
N50 N58 C4 C3 9.2(9) . . . . ?
Pd2 N58 C4 C3 170.7(4) . . . . ?
C11 C3 C4 N58 -146.9(6) . . . . ?
C19 C3 C4 N58 30.8(10) . . . . ?
C11 C3 C4 C38 28.8(8) . . . . ?
C19 C3 C4 C38 -153.5(6) . . . . ?
C13 C1 C5 C14 0.1(9) . . . . ?
C47 N70 C9 C17 2.4(10) . . . . ?
Pd2 N70 C9 C17 177.8(5) . . . . ?
C47 N70 C9 N50 -175.1(5) . . . . ?
Pd2 N70 C9 N50 0.2(7) . . . . ?
C30 N50 C9 N70 -100.5(6) . . . . ?
N58 N50 C9 N70 31.7(7) . . . . ?
C30 N50 C9 C17 81.9(8) . . . . ?
N58 N50 C9 C17 -145.9(6) . . . . ?
N2 N68 C10 C14 -8.2(8) . . . . ?
Pd1 N68 C10 C14 -165.5(4) . . . . ?
N2 N68 C10 C67 174.0(5) . . . . ?
Pd1 N68 C10 C67 16.7(7) . . . . ?
C19 C3 C11 C49 -0.8(9) . . . . ?
C4 C3 C11 C49 177.0(6) . . . . ?
C26 C7 C12 C39 0.8(9) . . . . ?
C17 C7 C12 C39 176.8(5) . . . . ?
C26 C7 C12 C28 -172.6(5) . . . . ?
C17 C7 C12 C28 3.5(8) . . . . ?
C5 C1 C13 C33 -2.7(9) . . . . ?
C1 C5 C14 C20 2.0(9) . . . . ?
C1 C5 C14 C10 -178.6(5) . . . . ?
N68 C10 C14 C20 -44.8(9) . . . . ?
C67 C10 C14 C20 133.0(6) . . . . ?
N68 C10 C14 C5 135.8(6) . . . . ?
C67 C10 C14 C5 -46.4(7) . . . . ?
N70 C9 C17 C29 0.2(10) . . . . ?
N50 C9 C17 C29 177.5(6) . . . . ?
N70 C9 C17 C7 -180.0(6) . . . . ?
N50 C9 C17 C7 -2.7(11) . . . . ?
C26 C7 C17 C29 71.0(9) . . . . ?
C12 C7 C17 C29 -104.9(7) . . . . ?
C26 C7 C17 C9 -108.7(8) . . . . ?
C12 C7 C17 C9 75.3(9) . . . . ?
C27 C8 C18 C21 -72.5(8) . . . . ?
C25 C8 C18 C21 102.4(7) . . . . ?
C27 C8 C18 C52 109.4(7) . . . . ?
C25 C8 C18 C52 -75.7(8) . . . . ?
C11 C3 C19 C35 -0.9(9) . . . . ?
C4 C3 C19 C35 -178.5(6) . . . . ?
C5 C14 C20 C33 -1.5(9) . . . . ?
C10 C14 C20 C33 179.1(6) . . . . ?
C52 C18 C21 C22 -0.9(9) . . . . ?
C8 C18 C21 C22 -179.1(6) . . . . ?
C18 C21 C22 C31 -2.5(10) . . . . ?
C27 C8 C25 C2 -3.6(8) . . . . ?
C18 C8 C25 C2 -178.5(5) . . . . ?
C27 C8 C25 C15 170.3(6) . . . . ?
C18 C8 C25 C15 -4.6(8) . . . . ?
C32 C2 C25 C8 0.4(9) . . . . ?
C32 C2 C25 C15 -173.6(5) . . . . ?
C12 C7 C26 C6 0.1(9) . . . . ?
C17 C7 C26 C6 -175.8(6) . . . . ?
C12 C7 C26 C53 176.8(6) . . . . ?
C17 C7 C26 C53 0.9(9) . . . . ?
C36 C6 C26 C7 -0.3(9) . . . . ?
C36 C6 C26 C53 -177.1(6) . . . . ?
C25 C8 C27 C48 3.4(9) . . . . ?
C18 C8 C27 C48 178.2(6) . . . . ?
C25 C8 C27 C44 -176.1(5) . . . . ?
C18 C8 C27 C44 -1.2(9) . . . . ?
C9 C17 C29 C34 -1.9(10) . . . . ?
C7 C17 C29 C34 178.3(7) . . . . ?
C9 N50 C30 O59 -29.9(8) . . . . ?
N58 N50 C30 O59 -158.0(5) . . . . ?
C9 N50 C30 C24 149.5(5) . . . . ?
N58 N50 C30 C24 21.4(8) . . . . ?
C43 C24 C30 O59 9.1(10) . . . . ?
C43 C24 C30 N50 -170.3(6) . . . . ?
C21 C22 C31 N71 2.4(10) . . . . ?
C52 N71 C31 C22 1.2(9) . . . . ?
Pd1 N71 C31 C22 -179.6(5) . . . . ?
C25 C2 C32 C48 3.1(9) . . . . ?
C1 C13 C33 C20 3.2(10) . . . . ?
C14 C20 C33 C13 -1.0(10) . . . . ?
C17 C29 C34 C47 1.0(11) . . . . ?
C3 C19 C35 C61 2.8(9) . . . . ?
C26 C6 C36 C39 -0.3(10) . . . . ?
N58 C4 C38 C63 56.4(9) . . . . ?
C3 C4 C38 C63 -119.8(7) . . . . ?
N58 C4 C38 C41 -125.9(7) . . . . ?
C3 C4 C38 C41 57.9(9) . . . . ?
C6 C36 C39 C12 1.1(9) . . . . ?
C7 C12 C39 C36 -1.4(9) . . . . ?
C28 C12 C39 C36 172.2(5) . . . . ?
C63 C38 C41 C62 -3.1(11) . . . . ?
C4 C38 C41 C62 179.2(7) . . . . ?
C46 C37 C42 C54 179.3(6) . . . . ?
C30 C24 C43 C60 178.6(7) . . . . ?
C67 C23 C45 C66 1.6(9) . . . . ?
C52 N2 C46 O69 29.5(8) . . . . ?
N68 N2 C46 O69 155.1(5) . . . . ?
C52 N2 C46 C37 -150.3(5) . . . . ?
N68 N2 C46 C37 -24.7(7) . . . . ?
C42 C37 C46 O69 -14.5(10) . . . . ?
C42 C37 C46 N2 165.3(6) . . . . ?
C9 N70 C47 C34 -3.5(10) . . . . ?
Pd2 N70 C47 C34 -178.0(5) . . . . ?
C29 C34 C47 N70 1.9(11) . . . . ?
C2 C32 C48 C27 -3.3(10) . . . . ?
C8 C27 C48 C32 0.1(10) . . . . ?
C44 C27 C48 C32 179.6(6) . . . . ?
C3 C11 C49 C61 0.7(10) . . . . ?
C67 C16 C51 C66 -3.9(10) . . . . ?
C31 N71 C52 C18 -4.8(9) . . . . ?
Pd1 N71 C52 C18 175.9(5) . . . . ?
C31 N71 C52 N2 176.6(5) . . . . ?
Pd1 N71 C52 N2 -2.7(6) . . . . ?
C21 C18 C52 N71 4.5(9) . . . . ?
C8 C18 C52 N71 -177.2(6) . . . . ?
C21 C18 C52 N2 -177.0(6) . . . . ?
C8 C18 C52 N2 1.2(9) . . . . ?
C46 N2 C52 N71 100.3(6) . . . . ?
N68 N2 C52 N71 -28.7(6) . . . . ?
C46 N2 C52 C18 -78.2(7) . . . . ?
N68 N2 C52 C18 152.7(5) . . . . ?
C19 C35 C61 C49 -2.9(10) . . . . ?
C11 C49 C61 C35 1.2(10) . . . . ?
C38 C41 C62 C65 2.5(13) . . . . ?
C41 C38 C63 C64 3.1(11) . . . . ?
C4 C38 C63 C64 -179.1(7) . . . . ?
C38 C63 C64 C65 -2.7(13) . . . . ?
C41 C62 C65 C64 -2.0(14) . . . . ?
C63 C64 C65 C62 2.1(14) . . . . ?
C16 C51 C66 C45 1.8(10) . . . . ?
C23 C45 C66 C51 -0.7(10) . . . . ?
C51 C16 C67 C23 4.9(9) . . . . ?
C51 C16 C67 C10 -174.9(6) . . . . ?
C45 C23 C67 C16 -3.7(9) . . . . ?
C45 C23 C67 C10 176.1(6) . . . . ?
N68 C10 C67 C16 120.5(6) . . . . ?
C14 C10 C67 C16 -57.6(7) . . . . ?
N68 C10 C67 C23 -59.2(7) . . . . ?
C14 C10 C67 C23 122.7(6) . . . . ?

#==============================================================================

#==============================================================================
# Additional structures and associated data_? identifiers
# should be added at this point if there is more than one 
# structure analysis in the CIF.

_shelx_res_file                  
;

    shelxl.res created by SHELXL-2014/7

TITL 160302adachi
CELL  1.54187 13.25470 14.26780 15.52710 95.50590 93.22290 105.52200
ZERR  2 0.00024 0.00026 0.00028 0.00670 0.00660 0.00740
LATT 1
SFAC C H B F N O PD
UNIT 120 110 4 16 12 4 2
L.S. 5
FMAP 2
PLAN 63
WPDB -2
HTAB
BOND $H
CONF
LIST 4
TEMP -180.0
ACTA
SIZE 0.300 0.200 0.020
WGHT    0.145100
FVAR       0.46255
PD1   7    0.500000    0.500000    1.000000    10.50000    0.03468    0.03579 =
         0.03791    0.01354    0.01204    0.01831
PD2   7    0.000000    1.000000    0.500000    10.50000    0.03756    0.04744 =
         0.03571    0.01767    0.01254    0.02264
F5    4    0.768679    0.889127    0.742065    11.00000    0.06057    0.06391 =
         0.07338    0.03800    0.03001    0.03131
F55   4    0.669063    0.811858    0.842507    11.00000    0.05634    0.12670 =
         0.07123    0.04533    0.02231    0.02774
F56   4    0.819121    0.780693    0.816845    11.00000    0.10338    0.12300 =
         0.15484    0.10461    0.06724    0.07741
F57   4    0.819769    0.923569    0.884495    11.00000    0.17293    0.10617 =
         0.08625    0.01279    0.00157   -0.04340
F72   4    0.346597    0.617964    1.147520    11.00000    0.08240    0.12929 =
         0.08757   -0.02746    0.01279    0.04047
F73   4    0.211642    0.625514    1.224591    11.00000    0.06717    0.11541 =
         0.11001    0.01910    0.02308    0.02188
F74   4    0.369021    0.735263    1.256023    11.00000    0.08076    0.07495 =
         0.06559    0.01329    0.00380    0.02957
F75   4    0.344716    0.582131    1.285300    11.00000    0.24523    0.06109 =
         0.18046    0.03190   -0.12665    0.02088
O59   6    0.212374    0.823043    0.498506    11.00000    0.06166    0.05903 =
         0.04686    0.02030    0.01643    0.03434
O69   6    0.291352    0.513995    0.790672    11.00000    0.04918    0.05415 =
         0.04589    0.00858    0.00911    0.01963
N2    5    0.364438    0.593867    0.922608    11.00000    0.04088    0.04475 =
         0.03611    0.01937    0.01129    0.01971
N50   5    0.201784    0.978186    0.534248    11.00000    0.04586    0.05523 =
         0.03132    0.01850    0.01280    0.03046
N58   5    0.157618    1.052180    0.501691    11.00000    0.04393    0.05761 =
         0.03201    0.01458    0.00631    0.03106
N68   5    0.465578    0.622330    0.973796    11.00000    0.03855    0.02803 =
         0.03791    0.01046    0.00986    0.01855
N70   5    0.049642    0.954573    0.609763    11.00000    0.04045    0.04183 =
         0.03949    0.01146    0.01222    0.01854
N71   5    0.342994    0.466245    1.009230    11.00000    0.04226    0.03679 =
         0.03685    0.01329    0.01346    0.02467
C1    1    0.398536    0.927715    1.067666    11.00000    0.03583    0.05064 =
         0.05109    0.01170    0.01754    0.01480
AFIX  43
H1    2    0.392546    0.968178    1.118314    11.00000   -1.20000
AFIX   0
C2    1    0.077767    0.706928    0.886982    11.00000    0.04696    0.04286 =
         0.05207    0.01773    0.02106    0.02321
AFIX  43
H2    2    0.079186    0.772326    0.907087    11.00000   -1.20000
AFIX   0
C3    1    0.332891    1.172174    0.511908    11.00000    0.04981    0.05000 =
         0.03927    0.01376    0.01109    0.02207
C4    1    0.216649    1.139623    0.497644    11.00000    0.04863    0.04589 =
         0.03426    0.01484    0.01260    0.01243
C5    1    0.443965    0.851356    1.074913    11.00000    0.04015    0.04063 =
         0.04232    0.00747    0.00584    0.01955
AFIX  43
H5    2    0.469046    0.838972    1.130026    11.00000   -1.20000
AFIX   0
C6    1    0.444173    0.828971    0.691373    11.00000    0.06293    0.05921 =
         0.04332    0.02016    0.02099    0.04026
AFIX  43
H6    2    0.461286    0.768296    0.689319    11.00000   -1.20000
AFIX   0
C7    1    0.313451    0.917302    0.685163    11.00000    0.04267    0.05237 =
         0.03361    0.01957    0.01160    0.02273
C8    1    0.130125    0.560268    0.905639    11.00000    0.03799    0.03180 =
         0.04635    0.01269    0.01272    0.01390
C9    1    0.151971    0.949550    0.611341    11.00000    0.04676    0.04047 =
         0.03599    0.01700    0.01335    0.01760
C10   1    0.498605    0.711254    1.010623    11.00000    0.03859    0.04834 =
         0.03141    0.00861    0.01434    0.01963
C11   1    0.377441    1.268079    0.549554    11.00000    0.05736    0.04981 =
         0.05163    0.01972    0.00892    0.01994
AFIX  43
H11   2    0.333298    1.309420    0.561874    11.00000   -1.20000
AFIX   0
C12   1    0.394331    1.006660    0.698220    11.00000    0.04617    0.05897 =
         0.03500    0.02004    0.01151    0.02479
C13   1    0.362079    0.945238    0.987563    11.00000    0.04684    0.03920 =
         0.05063    0.01708    0.00945    0.01838
AFIX  43
H13   2    0.328424    0.995874    0.983657    11.00000   -1.20000
AFIX   0
C14   1    0.452017    0.792634    0.998619    11.00000    0.03741    0.04365 =
         0.04371    0.01561    0.01222    0.01783
C15   1    0.182873    0.702459    1.024295    11.00000    0.04515    0.04660 =
         0.04970    0.01298    0.01421    0.01918
AFIX  33
H15A  2    0.176567    0.769481    1.033877    11.00000   -1.20000
H15B  2    0.147730    0.664324    1.068681    11.00000   -1.20000
H15C  2    0.257332    0.703886    1.027989    11.00000   -1.20000
AFIX   0
C16   1    0.685186    0.805765    1.052578    11.00000    0.04892    0.04121 =
         0.05356    0.00967    0.01250    0.02051
AFIX  43
H16   2    0.680141    0.843944    1.006478    11.00000   -1.20000
AFIX   0
C17   1    0.203689    0.923359    0.681466    11.00000    0.04681    0.03828 =
         0.04722    0.01408    0.01154    0.01720
C18   1    0.185459    0.504028    0.958106    11.00000    0.04189    0.03949 =
         0.04305    0.01002    0.01310    0.02174
C19   1    0.398604    1.111691    0.492771    11.00000    0.04873    0.05303 =
         0.04644    0.01626    0.01460    0.01824
AFIX  43
H19   2    0.369128    1.045806    0.467872    11.00000   -1.20000
AFIX   0
C20   1    0.418509    0.812819    0.918993    11.00000    0.05199    0.04562 =
         0.03574    0.01364    0.01193    0.02323
AFIX  43
H20   2    0.425784    0.773887    0.867788    11.00000   -1.20000
AFIX   0
C21   1    0.130761    0.432788    1.006493    11.00000    0.03899    0.04536 =
         0.05408    0.01113    0.01721    0.01918
AFIX  43
H21   2    0.056478    0.419181    1.005351    11.00000   -1.20000
AFIX   0
C22   1    0.181583    0.381753    1.055798    11.00000    0.04596    0.04750 =
         0.05406    0.02485    0.02411    0.02282
AFIX  43
H22   2    0.143067    0.335253    1.090147    11.00000   -1.20000
AFIX   0
C23   1    0.602947    0.681839    1.142823    11.00000    0.05739    0.04258 =
         0.04374    0.00547    0.00337    0.02866
AFIX  43
H23   2    0.542689    0.634927    1.157598    11.00000   -1.20000
AFIX   0
C24   1    0.204648    0.916656    0.380168    11.00000    0.04666    0.05684 =
         0.03613    0.00961    0.01263    0.02095
AFIX  43
H24   2    0.210728    0.981076    0.365831    11.00000   -1.20000
AFIX   0
C25   1    0.132798    0.656475    0.936827    11.00000    0.03269    0.04693 =
         0.04242    0.01622    0.01699    0.01200
C26   1    0.338007    0.829165    0.681701    11.00000    0.04949    0.05760 =
         0.04346    0.02190    0.01562    0.02829
C27   1    0.069307    0.514420    0.829492    11.00000    0.04047    0.05513 =
         0.04576    0.01414    0.01066    0.02254
C28   1    0.371019    1.104426    0.713068    11.00000    0.05375    0.05435 =
         0.03657    0.01710    0.00948    0.02296
AFIX  33
H28A  2    0.294946    1.095050    0.705170    11.00000   -1.20000
H28B  2    0.397204    1.134701    0.772295    11.00000   -1.20000
H28C  2    0.405748    1.147100    0.671394    11.00000   -1.20000
AFIX   0
C29   1    0.145172    0.901643    0.751520    11.00000    0.04838    0.05706 =
         0.04222    0.01650    0.01130    0.02084
AFIX  43
H29   2    0.175947    0.881298    0.800609    11.00000   -1.20000
AFIX   0
C30   1    0.207127    0.898584    0.471437    11.00000    0.04410    0.05537 =
         0.04382    0.01623    0.01745    0.02522
C31   1    0.284948    0.397730    1.055233    11.00000    0.04627    0.04733 =
         0.04891    0.01384    0.01707    0.02409
AFIX  43
H31   2    0.319247    0.360347    1.087796    11.00000   -1.20000
AFIX   0
C32   1    0.022183    0.663459    0.809996    11.00000    0.04577    0.05014 =
         0.05153    0.02305    0.01807    0.02295
AFIX  43
H32   2   -0.011665    0.699841    0.775853    11.00000   -1.20000
AFIX   0
C33   1    0.374090    0.889810    0.913027    11.00000    0.04758    0.04253 =
         0.04616    0.01683    0.00884    0.01997
AFIX  43
H33   2    0.351999    0.904349    0.857800    11.00000   -1.20000
AFIX   0
C34   1    0.043682    0.908633    0.752225    11.00000    0.05258    0.06301 =
         0.04355    0.02189    0.01682    0.02942
AFIX  43
H34   2    0.004911    0.894418    0.801250    11.00000   -1.20000
AFIX   0
C35   1    0.507286    1.148549    0.510397    11.00000    0.04710    0.06454 =
         0.04614    0.01607    0.01252    0.01875
AFIX  43
H35   2    0.551905    1.108552    0.495071    11.00000   -1.20000
AFIX   0
C36   1    0.523858    0.915252    0.703782    11.00000    0.05483    0.07306 =
         0.04019    0.02126    0.01346    0.03149
AFIX  43
H36   2    0.595133    0.913932    0.710456    11.00000   -1.20000
AFIX   0
C37   1    0.468444    0.610932    0.794746    11.00000    0.04643    0.04237 =
         0.04809    0.01653    0.01518    0.01871
AFIX  43
H37   2    0.520233    0.664204    0.826474    11.00000   -1.20000
AFIX   0
C38   1    0.161280    1.213488    0.483057    11.00000    0.05096    0.04489 =
         0.04713    0.01566    0.01126    0.02234
C39   1    0.499042    1.004141    0.706444    11.00000    0.04759    0.06564 =
         0.03406    0.01356    0.01027    0.02433
AFIX  43
H39   2    0.553750    1.063660    0.713918    11.00000   -1.20000
AFIX   0
C41   1    0.185213    1.269830    0.413255    11.00000    0.05518    0.06726 =
         0.05145    0.02699    0.00977    0.02045
AFIX  43
H41   2    0.237562    1.260183    0.376726    11.00000   -1.20000
AFIX   0
C42   1    0.485378    0.574295    0.717007    11.00000    0.05831    0.04493 =
         0.05496    0.01758    0.01821    0.01419
AFIX  43
H42   2    0.431805    0.520547    0.687904    11.00000   -1.20000
AFIX   0
C43   1    0.194047    0.844302    0.317626    11.00000    0.06700    0.05241 =
         0.05088    0.01367    0.01594    0.02426
AFIX  43
H43   2    0.189806    0.781263    0.334676    11.00000   -1.20000
AFIX   0
C44   1    0.058742    0.409169    0.796592    11.00000    0.05361    0.04559 =
         0.06085    0.00318    0.00356    0.02151
AFIX  33
H44A  2    0.012844    0.390994    0.742446    11.00000   -1.20000
H44B  2    0.128220    0.401032    0.785811    11.00000   -1.20000
H44C  2    0.028288    0.366987    0.840110    11.00000   -1.20000
AFIX   0
C45   1    0.698249    0.701423    1.191990    11.00000    0.06620    0.04404 =
         0.05223    0.00334   -0.00689    0.03033
AFIX  43
H45   2    0.703935    0.666330    1.240199    11.00000   -1.20000
AFIX   0
C46   1    0.370094    0.569004    0.831055    11.00000    0.05052    0.04111 =
         0.04485    0.01745    0.01109    0.02477
C47   1   -0.000205    0.936785    0.679966    11.00000    0.05140    0.05824 =
         0.03727    0.00938    0.00729    0.02719
AFIX  43
H47   2   -0.069486    0.943673    0.680813    11.00000   -1.20000
AFIX   0
C48   1    0.015020    0.567341    0.781726    11.00000    0.04276    0.06608 =
         0.05146    0.01975    0.00698    0.01998
AFIX  43
H48   2   -0.026766    0.536616    0.729735    11.00000   -1.20000
AFIX   0
C49   1    0.486561    1.304871    0.569674    11.00000    0.05836    0.07516 =
         0.04739    0.02046    0.00474    0.01077
AFIX  23
H49A  2    0.499203    1.326893    0.632742    11.00000   -1.20000
H49B  2    0.511279    1.363558    0.539138    11.00000   -1.20000
AFIX   0
C51   1    0.779145    0.822456    1.101608    11.00000    0.04155    0.05652 =
         0.07097    0.00039    0.00580    0.02000
AFIX  43
H51   2    0.839787    0.869110    1.087117    11.00000   -1.20000
AFIX   0
C52   1    0.294187    0.520315    0.964391    11.00000    0.04019    0.03796 =
         0.03674    0.00987    0.01795    0.01948
C53   1    0.253928    0.732999    0.672535    11.00000    0.06102    0.04853 =
         0.06041    0.01534    0.01166    0.02601
AFIX  33
H53A  2    0.286837    0.679070    0.671286    11.00000   -1.20000
H53B  2    0.210783    0.731036    0.721909    11.00000   -1.20000
H53C  2    0.209489    0.726354    0.618449    11.00000   -1.20000
AFIX   0
C54   1    0.581670    0.610686    0.671699    11.00000    0.07543    0.06650 =
         0.06147    0.02050    0.03437    0.02732
AFIX  33
H54A  2    0.575200    0.571526    0.615222    11.00000   -1.20000
H54B  2    0.590276    0.679437    0.663044    11.00000   -1.20000
H54C  2    0.643015    0.605087    0.706961    11.00000   -1.20000
AFIX   0
C60   1    0.188365    0.852415    0.226241    11.00000    0.06739    0.05862 =
         0.05058    0.00468    0.01439    0.01336
AFIX  33
H60A  2    0.180564    0.788066    0.193921    11.00000   -1.20000
H60B  2    0.127775    0.876114    0.210197    11.00000   -1.20000
H60C  2    0.252875    0.898608    0.212155    11.00000   -1.20000
AFIX   0
C61   1    0.549656    1.241800    0.549552    11.00000    0.05166    0.07389 =
         0.04614    0.02264    0.00402    0.02180
AFIX  43
H61   2    0.623458    1.264745    0.563581    11.00000   -1.20000
AFIX   0
C62   1    0.133160    1.338404    0.398019    11.00000    0.07489    0.08141 =
         0.06646    0.02886    0.00919    0.04195
AFIX  43
H62   2    0.147525    1.374336    0.349585    11.00000   -1.20000
AFIX   0
C63   1    0.087917    1.231781    0.538610    11.00000    0.05921    0.05630 =
         0.05644    0.00865    0.01800    0.02835
AFIX  43
H63   2    0.073383    1.196846    0.587619    11.00000   -1.20000
AFIX   0
C64   1    0.036137    1.302001    0.521339    11.00000    0.06241    0.06204 =
         0.09290    0.00757    0.02110    0.03425
AFIX  43
H64   2   -0.016137    1.312986    0.557369    11.00000   -1.20000
AFIX   0
C65   1    0.060275    1.355381    0.452534    11.00000    0.08933    0.06983 =
         0.09790    0.04730    0.01727    0.04550
AFIX  43
H65   2    0.026195    1.404540    0.442566    11.00000   -1.20000
AFIX   0
C66   1    0.785345    0.771598    1.171651    11.00000    0.04557    0.05304 =
         0.06903   -0.01080   -0.01065    0.02642
AFIX  43
H66   2    0.849946    0.784702    1.206415    11.00000   -1.20000
AFIX   0
C67   1    0.597506    0.733622    1.069752    11.00000    0.04165    0.03623 =
         0.04681    0.00506    0.00345    0.02162
B40   3    0.768232    0.851358    0.822682    11.00000    0.04861    0.06701 =
         0.05825    0.02739    0.01671    0.02321
B76   3    0.317963    0.637729    1.230186    11.00000    0.06695    0.06630 =
         0.05099    0.00572    0.00030    0.02856
HKLF 4

REM  160302adachi
REM R1 =  0.0858 for    6790 Fo > 4sig(Fo)  and  0.1110 for all   10068 data
REM    715 parameters refined using      0 restraints

END

WGHT      0.1452      0.0000

REM Instructions for potential hydrogen bonds
EQIV $1 -x+1, -y+1, -z+2
HTAB C22 F56_$1
EQIV $2 -x+1, -y+2, -z+1
HTAB C24 F5_$2
EQIV $3 x-1, y, z
HTAB C34 F56_$3
HTAB C37 F55
HTAB C47 F5_$3

REM Highest difference peak  1.561,  deepest hole -2.950,  1-sigma level  0.135
Q1    1   0.0569  0.9517  0.9683  11.00000  0.05    1.45
Q2    1  -0.1460  1.4019  0.5808  11.00000  0.05    1.38
Q3    1  -0.0162  0.9171  0.5445  11.00000  0.05    1.37
Q4    1   0.5179  0.5804  0.9562  11.00000  0.05    1.35
Q5    1  -0.0214  0.9099  0.4633  11.00000  0.05    1.28
Q6    1   0.5187  0.5955  1.0360  11.00000  0.05    1.21
Q7    1   0.4182  0.4578  1.0176  11.00000  0.05    1.18
Q8    1   0.8034  1.4159  0.5476  11.00000  0.05    1.18
Q9    1   0.5599  0.4661  1.0235  11.00000  0.05    1.17
Q10   1   0.3320  0.5036  0.5292  11.00000  0.05    1.16
Q11   1   0.0803  1.0443  0.4822  11.00000  0.05    1.12
Q12   1  -0.0598  1.0382  0.4785  11.00000  0.05    1.10
Q13   1   0.7237  1.4627  0.5014  11.00000  0.05    1.03
Q14   1   0.0010  1.0003  0.5800  11.00000  0.05    0.88
Q15   1   0.5020  0.5039  1.0779  11.00000  0.05    0.88
Q16   1   0.3700  0.9175  1.0769  11.00000  0.05    0.71
Q17   1   0.3786  0.5625  1.1943  11.00000  0.05    0.63
Q18   1   0.7252  0.9156  0.8768  11.00000  0.05    0.62
Q19   1   0.2373  0.5793  1.1696  11.00000  0.05    0.61
Q20   1   0.0973  1.0618  0.5587  11.00000  0.05    0.60
Q21   1   0.4049  0.4298  0.9452  11.00000  0.05    0.59
Q22   1   0.0367  0.8766  0.5128  11.00000  0.05    0.46
Q23   1   0.5280  1.3902  0.6108  11.00000  0.05    0.45
Q24   1   0.2589  0.8250  0.2038  11.00000  0.05    0.44
Q25   1   0.8432  0.8416  0.8666  11.00000  0.05    0.42
Q26   1   0.0542  1.2719  0.6103  11.00000  0.05    0.41
Q27   1   0.2007  0.9288  0.2055  11.00000  0.05    0.40
Q28   1   0.4542  1.1437  0.7086  11.00000  0.05    0.39
Q29   1   0.3372  0.3845  0.9721  11.00000  0.05    0.39
Q30   1   0.1960  0.8648  0.2090  11.00000  0.05    0.38
Q31   1   0.2627  0.4680  0.5921  11.00000  0.05    0.38
Q32   1   0.3153  1.1215  0.6675  11.00000  0.05    0.37
Q33   1   0.1194  1.0433  0.5296  11.00000  0.05    0.37
Q34   1   0.1590  1.0377  0.4402  11.00000  0.05    0.37
Q35   1   0.3029  1.1082  0.6505  11.00000  0.05    0.36
Q36   1   0.0794  1.1444  0.4985  11.00000  0.05    0.35
Q37   1   0.8262  0.7707  0.7949  11.00000  0.05    0.35
Q38   1   0.3787  0.4588  0.9705  11.00000  0.05    0.34
Q39   1  -0.0236  1.1463  0.5760  11.00000  0.05    0.34
Q40   1   0.5714  0.5374  1.1427  11.00000  0.05    0.34
Q41   1   0.0961  0.4078  0.6569  11.00000  0.05    0.34
Q42   1   0.2532  0.6052  1.2959  11.00000  0.05    0.33
Q43   1   0.5608  0.6294  0.5975  11.00000  0.05    0.33
Q44   1   0.6132  0.5422  0.6575  11.00000  0.05    0.33
Q45   1   0.3059  0.6160  0.9143  11.00000  0.05    0.33
Q46   1   0.5800  0.8627  0.8118  11.00000  0.05    0.33
Q47   1   0.5647  1.4599  0.4600  11.00000  0.05    0.33
Q48   1   0.4642  0.6350  1.0626  11.00000  0.05    0.33
Q49   1   0.0297  0.8537  0.2906  11.00000  0.05    0.32
Q50   1   0.1011  0.8013  0.2047  11.00000  0.05    0.32
Q51   1   0.5734  0.6450  0.9941  11.00000  0.05    0.32
Q52   1   0.0735  1.0336  0.6448  11.00000  0.05    0.31
Q53   1   0.0876  0.3226  0.6769  11.00000  0.05    0.31
Q54   1   0.5642  0.7543  1.0934  11.00000  0.05    0.31
Q55   1   0.7846  0.8413  1.1193  11.00000  0.05    0.31
Q56   1   0.2777  0.9030  1.0419  11.00000  0.05    0.31
Q57   1   0.2978  0.8651  0.2788  11.00000  0.05    0.31
Q58   1   0.3040  0.6000  0.8157  11.00000  0.05    0.31
Q59   1   0.5958  0.7308  1.0916  11.00000  0.05    0.30
Q60   1   0.6025  0.6817  1.0597  11.00000  0.05    0.30
Q61   1   0.2374  0.6578  1.0497  11.00000  0.05    0.30
Q62   1   0.1776  1.0393  0.5109  11.00000  0.05    0.30
Q63   1   0.2393  0.8348  0.1633  11.00000  0.05    0.30
;

_shelx_res_checksum              3954
####################################################################### 
# 
# This file contains crystal structure data downloaded from the 
# Cambridge Structural Database (CSD) hosted by the Cambridge 
# Crystallographic Data Centre (CCDC).
# 
# Full information about CCDC data access policies and citation 
# guidelines are available at http://www.ccdc.cam.ac.uk/access/V1 
# 
# Audit and citation data items may have been added by the CCDC. 
# Please retain this information to preserve the provenance of 
# this file and to allow appropriate attribution of the data. 
# 
#######################################################################

data_160330adachi
_database_code_depnum_ccdc_archive 'CCDC 1495001'
_audit_update_record             
;
2016-07-20 deposited with the CCDC.
2016-09-23 downloaded from the CCDC.
;

#==============================================================================
# CHEMICAL DATA

_chemical_formula_sum            'C23 H21 N3 O'
_chemical_formula_moiety         'C23 H21 N3 O'
_chemical_formula_weight         355.44
_chemical_melting_point          ?

#==============================================================================
# CRYSTAL DATA
_space_group_crystal_system      monoclinic
_space_group_name_H-M_alt        'P 1 21/n 1'
_space_group_name_Hall           '-P 2yn'
_space_group_IT_number           14
loop_
_space_group_symop_id
_space_group_symop_operation_xyz
1 +X,+Y,+Z
2 1/2-X,1/2+Y,1/2-Z
3 -X,-Y,-Z
4 -1/2+X,-1/2-Y,-1/2+Z
#------------------------------------------------------------------------------
_cell_length_a                   11.3565(2)
_cell_length_b                   11.5389(2)
_cell_length_c                   15.0221(3)
_cell_angle_alpha                90.0000
_cell_angle_beta                 107.367(8)
_cell_angle_gamma                90.0000
_cell_volume                     1878.76(10)
_cell_formula_units_Z            4
_cell_measurement_reflns_used    6839
_cell_measurement_theta_min      3.08
_cell_measurement_theta_max      68.22
_cell_measurement_temperature    93
#------------------------------------------------------------------------------
_exptl_crystal_description       platelet
_exptl_crystal_colour            colorless
_exptl_crystal_size_max          0.200
_exptl_crystal_size_mid          0.200
_exptl_crystal_size_min          0.200
_exptl_crystal_density_diffrn    1.257
_exptl_crystal_density_meas      ?
_exptl_crystal_density_method    'not measured'
_exptl_crystal_F_000             752.00
_exptl_absorpt_coefficient_mu    0.619
_exptl_absorpt_correction_type   multi-scan
_exptl_absorpt_process_details   'ABSCOR (Rigaku, 1995)'
_exptl_absorpt_correction_T_min  0.665
_exptl_absorpt_correction_T_max  0.884

#==============================================================================
# EXPERIMENTAL DATA

_diffrn_ambient_temperature      93
_diffrn_radiation_type           'Cu K\a'
_diffrn_radiation_wavelength     1.54187
_diffrn_measurement_device_type  'Rigaku R-AXIS RAPID'
_diffrn_measurement_method       \w
_diffrn_detector_area_resol_mean 10.000
_diffrn_reflns_number            21297
_diffrn_reflns_av_R_equivalents  0.0330
_diffrn_reflns_theta_max         68.214
_diffrn_reflns_theta_min         4.317
_diffrn_reflns_theta_full        67.687
_diffrn_measured_fraction_theta_max 1.000
_diffrn_measured_fraction_theta_full 1.000
_diffrn_reflns_Laue_measured_fraction_max 1.000
_diffrn_reflns_Laue_measured_fraction_full 1.000
_diffrn_reflns_point_group_measured_fraction_max 1.000
_diffrn_reflns_point_group_measured_fraction_full 1.000
_diffrn_reflns_limit_h_min       -13
_diffrn_reflns_limit_h_max       13
_diffrn_reflns_limit_k_min       -13
_diffrn_reflns_limit_k_max       13
_diffrn_reflns_limit_l_min       -18
_diffrn_reflns_limit_l_max       17
_diffrn_standards_number         0
_diffrn_standards_interval_count .
_diffrn_standards_decay_%        ?
_reflns_number_total             3434
_reflns_number_gt                3039
_reflns_threshold_expression     F^2^>2.0\s(F^2^)
_reflns_Friedel_coverage         0.000
_reflns_Friedel_fraction_max     .
_reflns_Friedel_fraction_full    .

#==============================================================================
# REFINEMENT DATA

_refine_special_details          
;
    Refinement was performed using all reflections. The weighted 
    R-factor (wR) and goodness of fit (S) are based on F^2^.
    R-factor (gt) are based on F. The threshold expression of
    F^2^ > 2.0 sigma(F^2^) is used only for calculating R-factor (gt).
;
_refine_ls_structure_factor_coef Fsqd
_refine_ls_R_factor_all          0.0636
_refine_ls_R_factor_gt           0.0575
_refine_ls_wR_factor_ref         0.1613
_refine_ls_wR_factor_gt          0.1571
_refine_ls_number_restraints     0
_refine_ls_hydrogen_treatment    constr
_refine_ls_number_reflns         3434
_refine_ls_number_parameters     244
_refine_ls_goodness_of_fit_ref   1.071
_refine_ls_weighting_scheme      calc
_refine_ls_weighting_details     
'w = 1/[\s^2^(Fo^2^)+(0.0770P)^2^+2.1166P] where P=(Fo^2^+2Fc^2^)/3'
_atom_sites_solution_hydrogens   geom
_atom_sites_solution_primary     direct
_atom_sites_solution_secondary   difmap
_refine_ls_shift/su_max          0.000
_refine_diff_density_max         0.70
_refine_diff_density_min         -0.65
_refine_ls_extinction_method     none
_refine_ls_extinction_coef       ?

loop_
_atom_type_symbol
_atom_type_description
_atom_type_scat_dispersion_real
_atom_type_scat_dispersion_imag
_atom_type_scat_source
C C 0.0181 0.0091
;
International Tables for Crystallography
(Vol. C, Tables 4.2.6.8 and 6.1.1.4)
;
H H 0.0000 0.0000
;
International Tables for Crystallography
(Vol. C, Table 6.1.1.4)
;
N N 0.0311 0.0180
;
International Tables for Crystallography
(Vol. C, Tables 4.2.6.8 and 6.1.1.4)
;
O O 0.0492 0.0322
;
International Tables for Crystallography
(Vol. C, Tables 4.2.6.8 and 6.1.1.4)
;

#==============================================================================
# ATOMIC COORDINATES AND THERMAL PARAMETERS

loop_
_atom_site_label
_atom_site_type_symbol
_atom_site_fract_x
_atom_site_fract_y
_atom_site_fract_z
_atom_site_U_iso_or_equiv
_atom_site_adp_type
_atom_site_occupancy
_atom_site_site_symmetry_order
_atom_site_calc_flag
_atom_site_refinement_flags_posn
_atom_site_refinement_flags_adp
_atom_site_refinement_flags_occupancy
_atom_site_disorder_assembly
_atom_site_disorder_group
O1 O 0.41899(14) -0.02847(12) 0.34811(10) 0.0236(4) Uani 1 1 d . . . . .
N2 N 0.43778(16) 0.15050(15) 0.29199(11) 0.0188(4) Uani 1 1 d . . . . .
N3 N 0.45350(16) 0.26782(15) 0.31834(12) 0.0200(4) Uani 1 1 d . . . . .
N4 N 0.62191(16) 0.13516(16) 0.25386(12) 0.0221(4) Uani 1 1 d . . . . .
C5 C 0.44819(18) 0.34254(18) 0.25360(14) 0.0185(4) Uani 1 1 d . . . . .
C6 C 0.35383(19) 0.12905(19) 0.42383(14) 0.0209(5) Uani 1 1 d . . . . .
H6 H 0.3314 0.2086 0.4199 0.025 Uiso 1 1 calc R U . . .
C7 C 0.50517(19) 0.10077(18) 0.23376(14) 0.0195(4) Uani 1 1 d . . . . .
C8 C 0.40652(18) 0.07622(18) 0.35459(14) 0.0198(4) Uani 1 1 d . . . . .
C9 C 0.41193(19) 0.31795(18) 0.15138(14) 0.0196(4) Uani 1 1 d . . . . .
C10 C 0.4481(2) 0.02059(18) 0.16463(14) 0.0213(5) Uani 1 1 d . . . . .
C11 C 0.47092(18) 0.46489(18) 0.28438(14) 0.0193(4) Uani 1 1 d . . . . .
C12 C 0.52563(19) 0.49260(19) 0.37838(15) 0.0220(5) Uani 1 1 d . . . . .
H12 H 0.5553 0.4325 0.4226 0.026 Uiso 1 1 calc R U . . .
C13 C 0.4318(2) 0.55512(19) 0.22073(15) 0.0236(5) Uani 1 1 d . . . . .
H13 H 0.3966 0.5380 0.1564 0.028 Uiso 1 1 calc R U . . .
C14 C 0.4949(2) 0.3329(2) 0.10024(15) 0.0247(5) Uani 1 1 d . . . . .
H14 H 0.5776 0.3553 0.1309 0.030 Uiso 1 1 calc R U . . .
C15 C 0.5234(2) -0.0277(2) 0.11653(15) 0.0264(5) Uani 1 1 d . . . . .
H15 H 0.4907 -0.0839 0.0694 0.032 Uiso 1 1 calc R U . . .
C16 C 0.4948(2) 0.69616(19) 0.34383(16) 0.0262(5) Uani 1 1 d . . . . .
H16 H 0.5011 0.7745 0.3642 0.031 Uiso 1 1 calc R U . . .
C17 C 0.5367(2) 0.6069(2) 0.40731(16) 0.0253(5) Uani 1 1 d . . . . .
H17 H 0.5735 0.6245 0.4714 0.030 Uiso 1 1 calc R U . . .
C18 C 0.6903(2) 0.0883(2) 0.20470(15) 0.0260(5) Uani 1 1 d . . . . .
H18 H 0.7734 0.1131 0.2171 0.031 Uiso 1 1 calc R U . . .
C19 C 0.2793(2) 0.0978(2) 0.56340(16) 0.0266(5) Uani 1 1 d . . . . .
H19A H 0.2801 0.0324 0.6052 0.032 Uiso 1 1 calc R U . . .
H19B H 0.3248 0.1630 0.5996 0.032 Uiso 1 1 calc R U . . .
H19C H 0.1939 0.1213 0.5326 0.032 Uiso 1 1 calc R U . . .
C20 C 0.33863(19) 0.06252(19) 0.49184(14) 0.0219(5) Uani 1 1 d . . . . .
H20 H 0.3685 -0.0147 0.4950 0.026 Uiso 1 1 calc R U . . .
C21 C 0.2528(2) 0.2709(2) 0.00945(16) 0.0294(5) Uani 1 1 d . . . . .
H21 H 0.1697 0.2502 -0.0217 0.035 Uiso 1 1 calc R U . . .
C22 C 0.2905(2) 0.28739(19) 0.10553(15) 0.0239(5) Uani 1 1 d . . . . .
H22 H 0.2332 0.2778 0.1399 0.029 Uiso 1 1 calc R U . . .
C23 C 0.6456(2) 0.0054(2) 0.13664(16) 0.0287(5) Uani 1 1 d . . . . .
H23 H 0.6975 -0.0281 0.1044 0.034 Uiso 1 1 calc R U . . .
C24 C 0.4435(2) 0.6696(2) 0.25025(17) 0.0280(5) Uani 1 1 d . . . . .
H24 H 0.4163 0.7301 0.2060 0.034 Uiso 1 1 calc R U . . .
C25 C 0.3143(2) -0.0117(2) 0.14166(15) 0.0254(5) Uani 1 1 d . . . . .
H25A H 0.2766 0.0309 0.1826 0.031 Uiso 1 1 calc R U . . .
H25B H 0.2719 0.0082 0.0765 0.031 Uiso 1 1 calc R U . . .
H25C H 0.3070 -0.0951 0.1508 0.031 Uiso 1 1 calc R U . . .
C26 C 0.3357(2) 0.2845(2) -0.04084(15) 0.0308(5) Uani 1 1 d . . . . .
H26 H 0.3098 0.2729 -0.1065 0.037 Uiso 1 1 calc R U . . .
C27 C 0.4569(2) 0.3150(2) 0.00469(16) 0.0301(5) Uani 1 1 d . . . . .
H27 H 0.5141 0.3237 -0.0298 0.036 Uiso 1 1 calc R U . . .

loop_
_atom_site_aniso_label
_atom_site_aniso_U_11
_atom_site_aniso_U_22
_atom_site_aniso_U_33
_atom_site_aniso_U_23
_atom_site_aniso_U_13
_atom_site_aniso_U_12
O1 0.0293(8) 0.0176(8) 0.0247(8) 0.0005(6) 0.0095(6) 0.0011(6)
N2 0.0225(9) 0.0163(9) 0.0180(9) -0.0011(7) 0.0068(7) -0.0007(7)
N3 0.0215(9) 0.0169(9) 0.0224(9) -0.0020(7) 0.0077(7) -0.0006(7)
N4 0.0214(9) 0.0217(9) 0.0225(9) 0.0008(7) 0.0055(7) 0.0001(7)
C5 0.0153(9) 0.0204(11) 0.0210(10) -0.0002(8) 0.0071(8) 0.0005(8)
C6 0.0203(10) 0.0190(10) 0.0228(11) -0.0015(8) 0.0054(8) -0.0008(8)
C7 0.0231(10) 0.0174(10) 0.0186(10) 0.0017(8) 0.0070(8) 0.0026(8)
C8 0.0192(10) 0.0196(11) 0.0188(10) 0.0007(8) 0.0030(8) -0.0005(8)
C9 0.0229(10) 0.0149(10) 0.0199(10) 0.0000(8) 0.0045(8) 0.0020(8)
C10 0.0250(11) 0.0194(11) 0.0188(10) 0.0010(8) 0.0056(8) 0.0004(9)
C11 0.0167(10) 0.0205(11) 0.0221(10) -0.0008(8) 0.0081(8) -0.0002(8)
C12 0.0222(10) 0.0212(11) 0.0233(11) 0.0008(8) 0.0076(8) 0.0001(8)
C13 0.0225(11) 0.0217(11) 0.0249(11) 0.0013(9) 0.0046(8) 0.0003(9)
C14 0.0254(11) 0.0268(12) 0.0217(11) 0.0005(9) 0.0068(9) -0.0001(9)
C15 0.0325(12) 0.0238(12) 0.0240(11) -0.0041(9) 0.0100(9) 0.0001(9)
C16 0.0215(11) 0.0180(11) 0.0392(13) -0.0046(9) 0.0092(9) -0.0011(9)
C17 0.0244(11) 0.0252(12) 0.0259(11) -0.0052(9) 0.0069(9) -0.0023(9)
C18 0.0211(11) 0.0299(12) 0.0278(11) 0.0018(9) 0.0086(9) 0.0021(9)
C19 0.0274(12) 0.0271(12) 0.0279(12) -0.0006(9) 0.0122(9) -0.0038(9)
C20 0.0189(10) 0.0219(11) 0.0242(11) -0.0010(8) 0.0054(8) -0.0021(8)
C21 0.0293(12) 0.0199(11) 0.0304(12) -0.0024(9) -0.0044(9) 0.0031(9)
C22 0.0233(11) 0.0181(11) 0.0281(11) 0.0003(9) 0.0046(9) 0.0026(8)
C23 0.0292(12) 0.0305(13) 0.0302(12) -0.0022(10) 0.0150(10) 0.0044(10)
C24 0.0264(12) 0.0201(11) 0.0350(13) 0.0042(9) 0.0053(9) 0.0019(9)
C25 0.0261(12) 0.0236(11) 0.0251(11) -0.0041(9) 0.0054(9) -0.0030(9)
C26 0.0455(14) 0.0231(12) 0.0186(11) -0.0013(9) 0.0017(10) 0.0059(10)
C27 0.0394(13) 0.0310(13) 0.0213(11) 0.0022(9) 0.0112(10) 0.0039(10)

#==============================================================================
_computing_data_collection       'RAPID AUTO (Rigaku, ????)'
_computing_cell_refinement       'RAPID AUTO'
_computing_data_reduction        'RAPID AUTO'
_computing_structure_solution    'SHELXT Version 2014/5 (Sheldrick, 2014)'
_computing_structure_refinement  'SHELXL Version 2014/7 (Sheldrick, 2008)'
_computing_publication_material  'CrystalStructure 4.2 (Rigaku, 2015)'
_computing_molecular_graphics    'CrystalStructure 4.2'

#==============================================================================
# MOLECULAR GEOMETRY

_geom_special_details            
;
 All esds (except the esd in the dihedral angle between two l.s. planes)
 are estimated using the full covariance matrix.  The cell esds are taken
 into account individually in the estimation of esds in distances, angles
 and torsion angles; correlations between esds in cell parameters are only
 used when they are defined by crystal symmetry.  An approximate (isotropic)
 treatment of cell esds is used for estimating esds involving l.s. planes.
;

loop_
_geom_bond_atom_site_label_1
_geom_bond_atom_site_label_2
_geom_bond_distance
_geom_bond_site_symmetry_2
_geom_bond_publ_flag
O1 C8 1.224(3) . ?
N2 C8 1.394(3) . ?
N2 N3 1.407(2) . ?
N2 C7 1.442(3) . ?
N3 C5 1.288(3) . ?
N4 C7 1.329(3) . ?
N4 C18 1.336(3) . ?
C5 C11 1.484(3) . ?
C5 C9 1.494(3) . ?
C6 C20 1.330(3) . ?
C6 C8 1.478(3) . ?
C6 H6 0.9500 . ?
C7 C10 1.397(3) . ?
C9 C22 1.390(3) . ?
C9 C14 1.393(3) . ?
C10 C15 1.391(3) . ?
C10 C25 1.501(3) . ?
C11 C13 1.394(3) . ?
C11 C12 1.399(3) . ?
C12 C17 1.383(3) . ?
C12 H12 0.9500 . ?
C13 C24 1.387(3) . ?
C13 H13 0.9500 . ?
C14 C27 1.385(3) . ?
C14 H14 0.9500 . ?
C15 C23 1.382(3) . ?
C15 H15 0.9500 . ?
C16 C24 1.386(3) . ?
C16 C17 1.388(3) . ?
C16 H16 0.9500 . ?
C17 H17 0.9500 . ?
C18 C23 1.381(3) . ?
C18 H18 0.9500 . ?
C19 C20 1.486(3) . ?
C19 H19A 0.9800 . ?
C19 H19B 0.9800 . ?
C19 H19C 0.9800 . ?
C20 H20 0.9500 . ?
C21 C26 1.381(4) . ?
C21 C22 1.391(3) . ?
C21 H21 0.9500 . ?
C22 H22 0.9500 . ?
C23 H23 0.9500 . ?
C24 H24 0.9500 . ?
C25 H25A 0.9800 . ?
C25 H25B 0.9800 . ?
C25 H25C 0.9800 . ?
C26 C27 1.387(3) . ?
C26 H26 0.9500 . ?
C27 H27 0.9500 . ?

loop_
_geom_angle_atom_site_label_1
_geom_angle_atom_site_label_2
_geom_angle_atom_site_label_3
_geom_angle
_geom_angle_site_symmetry_1
_geom_angle_site_symmetry_3
_geom_angle_publ_flag
C8 N2 N3 115.99(16) . . ?
C8 N2 C7 116.90(17) . . ?
N3 N2 C7 120.52(16) . . ?
C5 N3 N2 117.30(17) . . ?
C7 N4 C18 117.30(19) . . ?
N3 C5 C11 115.93(18) . . ?
N3 C5 C9 125.85(19) . . ?
C11 C5 C9 118.03(18) . . ?
C20 C6 C8 118.4(2) . . ?
C20 C6 H6 120.8 . . ?
C8 C6 H6 120.8 . . ?
N4 C7 C10 125.21(19) . . ?
N4 C7 N2 114.66(18) . . ?
C10 C7 N2 120.11(18) . . ?
O1 C8 N2 119.63(19) . . ?
O1 C8 C6 122.97(19) . . ?
N2 C8 C6 117.34(18) . . ?
C22 C9 C14 119.49(19) . . ?
C22 C9 C5 119.07(19) . . ?
C14 C9 C5 121.28(18) . . ?
C15 C10 C7 115.5(2) . . ?
C15 C10 C25 121.26(19) . . ?
C7 C10 C25 123.25(19) . . ?
C13 C11 C12 118.4(2) . . ?
C13 C11 C5 120.45(19) . . ?
C12 C11 C5 121.01(19) . . ?
C17 C12 C11 120.4(2) . . ?
C17 C12 H12 119.8 . . ?
C11 C12 H12 119.8 . . ?
C24 C13 C11 120.8(2) . . ?
C24 C13 H13 119.6 . . ?
C11 C13 H13 119.6 . . ?
C27 C14 C9 120.0(2) . . ?
C27 C14 H14 120.0 . . ?
C9 C14 H14 120.0 . . ?
C23 C15 C10 120.6(2) . . ?
C23 C15 H15 119.7 . . ?
C10 C15 H15 119.7 . . ?
C24 C16 C17 119.1(2) . . ?
C24 C16 H16 120.4 . . ?
C17 C16 H16 120.4 . . ?
C12 C17 C16 120.8(2) . . ?
C12 C17 H17 119.6 . . ?
C16 C17 H17 119.6 . . ?
N4 C18 C23 122.9(2) . . ?
N4 C18 H18 118.5 . . ?
C23 C18 H18 118.5 . . ?
C20 C19 H19A 109.5 . . ?
C20 C19 H19B 109.5 . . ?
H19A C19 H19B 109.5 . . ?
C20 C19 H19C 109.5 . . ?
H19A C19 H19C 109.5 . . ?
H19B C19 H19C 109.5 . . ?
C6 C20 C19 126.1(2) . . ?
C6 C20 H20 117.0 . . ?
C19 C20 H20 117.0 . . ?
C26 C21 C22 120.2(2) . . ?
C26 C21 H21 119.9 . . ?
C22 C21 H21 119.9 . . ?
C9 C22 C21 120.1(2) . . ?
C9 C22 H22 119.9 . . ?
C21 C22 H22 119.9 . . ?
C18 C23 C15 118.4(2) . . ?
C18 C23 H23 120.8 . . ?
C15 C23 H23 120.8 . . ?
C16 C24 C13 120.4(2) . . ?
C16 C24 H24 119.8 . . ?
C13 C24 H24 119.8 . . ?
C10 C25 H25A 109.5 . . ?
C10 C25 H25B 109.5 . . ?
H25A C25 H25B 109.5 . . ?
C10 C25 H25C 109.5 . . ?
H25A C25 H25C 109.5 . . ?
H25B C25 H25C 109.5 . . ?
C21 C26 C27 119.8(2) . . ?
C21 C26 H26 120.1 . . ?
C27 C26 H26 120.1 . . ?
C14 C27 C26 120.3(2) . . ?
C14 C27 H27 119.8 . . ?
C26 C27 H27 119.8 . . ?

loop_
_geom_torsion_atom_site_label_1
_geom_torsion_atom_site_label_2
_geom_torsion_atom_site_label_3
_geom_torsion_atom_site_label_4
_geom_torsion
_geom_torsion_site_symmetry_1
_geom_torsion_site_symmetry_2
_geom_torsion_site_symmetry_3
_geom_torsion_site_symmetry_4
_geom_torsion_publ_flag
C8 N2 N3 C5 -161.18(18) . . . . ?
C7 N2 N3 C5 48.1(3) . . . . ?
N2 N3 C5 C11 -177.26(16) . . . . ?
N2 N3 C5 C9 7.8(3) . . . . ?
C18 N4 C7 C10 -0.8(3) . . . . ?
C18 N4 C7 N2 177.33(18) . . . . ?
C8 N2 C7 N4 -110.1(2) . . . . ?
N3 N2 C7 N4 40.3(3) . . . . ?
C8 N2 C7 C10 68.1(2) . . . . ?
N3 N2 C7 C10 -141.50(19) . . . . ?
N3 N2 C8 O1 -163.16(18) . . . . ?
C7 N2 C8 O1 -11.4(3) . . . . ?
N3 N2 C8 C6 19.6(3) . . . . ?
C7 N2 C8 C6 171.32(17) . . . . ?
C20 C6 C8 O1 11.6(3) . . . . ?
C20 C6 C8 N2 -171.18(18) . . . . ?
N3 C5 C9 C22 68.1(3) . . . . ?
C11 C5 C9 C22 -106.7(2) . . . . ?
N3 C5 C9 C14 -116.4(2) . . . . ?
C11 C5 C9 C14 68.8(3) . . . . ?
N4 C7 C10 C15 2.0(3) . . . . ?
N2 C7 C10 C15 -175.98(18) . . . . ?
N4 C7 C10 C25 -177.2(2) . . . . ?
N2 C7 C10 C25 4.8(3) . . . . ?
N3 C5 C11 C13 -160.39(19) . . . . ?
C9 C5 C11 C13 14.9(3) . . . . ?
N3 C5 C11 C12 16.0(3) . . . . ?
C9 C5 C11 C12 -168.69(18) . . . . ?
C13 C11 C12 C17 2.0(3) . . . . ?
C5 C11 C12 C17 -174.46(19) . . . . ?
C12 C11 C13 C24 -1.8(3) . . . . ?
C5 C11 C13 C24 174.65(19) . . . . ?
C22 C9 C14 C27 -1.3(3) . . . . ?
C5 C9 C14 C27 -176.8(2) . . . . ?
C7 C10 C15 C23 -1.2(3) . . . . ?
C25 C10 C15 C23 178.1(2) . . . . ?
C11 C12 C17 C16 -0.5(3) . . . . ?
C24 C16 C17 C12 -1.3(3) . . . . ?
C7 N4 C18 C23 -1.4(3) . . . . ?
C8 C6 C20 C19 -175.38(19) . . . . ?
C14 C9 C22 C21 0.6(3) . . . . ?
C5 C9 C22 C21 176.1(2) . . . . ?
C26 C21 C22 C9 0.1(3) . . . . ?
N4 C18 C23 C15 2.1(3) . . . . ?
C10 C15 C23 C18 -0.7(3) . . . . ?
C17 C16 C24 C13 1.4(3) . . . . ?
C11 C13 C24 C16 0.1(3) . . . . ?
C22 C21 C26 C27 -0.2(3) . . . . ?
C9 C14 C27 C26 1.3(4) . . . . ?
C21 C26 C27 C14 -0.6(4) . . . . ?

#==============================================================================

#==============================================================================
# Additional structures and associated data_? identifiers
# should be added at this point if there is more than one 
# structure analysis in the CIF.

_shelx_res_file                  
;

    shelxl.res created by SHELXL-2014/7

TITL 160330adachi
CELL  1.54187 11.35648 11.53885 15.02209 90.00000 107.36710 90.00000
ZERR  4 0.00022 0.00022 0.00028 0.00000 0.00760 0.00000
LATT 1
SYMM .50-X, .50+Y, .50-Z
SFAC C H N O
UNIT 92 84 12 4
L.S. 5
FMAP 2
PLAN 33
WPDB -2
HTAB
BOND $H
CONF
LIST 4
TEMP -180.0
ACTA
SIZE 0.200 0.200 0.200
WGHT    0.077000    2.116600
FVAR       0.61667
O1    4    0.418992   -0.028471    0.348112    11.00000    0.02928    0.01764 =
         0.02468    0.00054    0.00945    0.00107
N2    3    0.437781    0.150502    0.291991    11.00000    0.02253    0.01632 =
         0.01795   -0.00112    0.00681   -0.00068
N3    3    0.453504    0.267816    0.318338    11.00000    0.02148    0.01687 =
         0.02242   -0.00203    0.00768   -0.00061
N4    3    0.621907    0.135161    0.253861    11.00000    0.02135    0.02173 =
         0.02250    0.00075    0.00551    0.00011
C5    1    0.448190    0.342545    0.253604    11.00000    0.01528    0.02038 =
         0.02098   -0.00019    0.00712    0.00055
C6    1    0.353831    0.129053    0.423827    11.00000    0.02030    0.01899 =
         0.02285   -0.00146    0.00542   -0.00084
AFIX  43
H6    2    0.331356    0.208618    0.419850    11.00000   -1.20000
AFIX   0
C7    1    0.505172    0.100768    0.233757    11.00000    0.02310    0.01741 =
         0.01856    0.00175    0.00703    0.00258
C8    1    0.406520    0.076217    0.354590    11.00000    0.01921    0.01961 =
         0.01877    0.00067    0.00303   -0.00053
C9    1    0.411927    0.317954    0.151381    11.00000    0.02286    0.01492 =
         0.01986   -0.00004    0.00447    0.00203
C10   1    0.448076    0.020589    0.164630    11.00000    0.02503    0.01935 =
         0.01881    0.00097    0.00562    0.00042
C11   1    0.470921    0.464888    0.284376    11.00000    0.01669    0.02055 =
         0.02214   -0.00075    0.00814   -0.00025
C12   1    0.525632    0.492596    0.378378    11.00000    0.02221    0.02116 =
         0.02326    0.00078    0.00761    0.00010
AFIX  43
H12   2    0.555340    0.432477    0.422597    11.00000   -1.20000
AFIX   0
C13   1    0.431759    0.555118    0.220726    11.00000    0.02254    0.02167 =
         0.02494    0.00125    0.00463    0.00032
AFIX  43
H13   2    0.396601    0.538028    0.156370    11.00000   -1.20000
AFIX   0
C14   1    0.494927    0.332878    0.100236    11.00000    0.02542    0.02676 =
         0.02168    0.00053    0.00683   -0.00011
AFIX  43
H14   2    0.577602    0.355322    0.130883    11.00000   -1.20000
AFIX   0
C15   1    0.523427   -0.027685    0.116527    11.00000    0.03249    0.02379 =
         0.02397   -0.00411    0.01003    0.00010
AFIX  43
H15   2    0.490674   -0.083897    0.069431    11.00000   -1.20000
AFIX   0
C16   1    0.494780    0.696164    0.343826    11.00000    0.02150    0.01804 =
         0.03917   -0.00457    0.00923   -0.00108
AFIX  43
H16   2    0.501123    0.774469    0.364245    11.00000   -1.20000
AFIX   0
C17   1    0.536726    0.606896    0.407310    11.00000    0.02438    0.02519 =
         0.02595   -0.00520    0.00693   -0.00233
AFIX  43
H17   2    0.573491    0.624535    0.471393    11.00000   -1.20000
AFIX   0
C18   1    0.690311    0.088288    0.204697    11.00000    0.02113    0.02989 =
         0.02780    0.00183    0.00862    0.00208
AFIX  43
H18   2    0.773432    0.113056    0.217088    11.00000   -1.20000
AFIX   0
C19   1    0.279301    0.097787    0.563404    11.00000    0.02741    0.02713 =
         0.02793   -0.00057    0.01222   -0.00378
AFIX  33
H19A  2    0.280064    0.032384    0.605192    11.00000   -1.20000
H19B  2    0.324821    0.162958    0.599584    11.00000   -1.20000
H19C  2    0.193885    0.121277    0.532637    11.00000   -1.20000
AFIX   0
C20   1    0.338633    0.062522    0.491845    11.00000    0.01890    0.02187 =
         0.02420   -0.00103    0.00537   -0.00214
AFIX  43
H20   2    0.368489   -0.014741    0.494971    11.00000   -1.20000
AFIX   0
C21   1    0.252760    0.270859    0.009452    11.00000    0.02930    0.01989 =
         0.03040   -0.00239   -0.00436    0.00312
AFIX  43
H21   2    0.169681    0.250152   -0.021672    11.00000   -1.20000
AFIX   0
C22   1    0.290525    0.287389    0.105532    11.00000    0.02333    0.01814 =
         0.02812    0.00033    0.00464    0.00259
AFIX  43
H22   2    0.233249    0.277774    0.139905    11.00000   -1.20000
AFIX   0
C23   1    0.645574    0.005402    0.136636    11.00000    0.02922    0.03054 =
         0.03023   -0.00215    0.01504    0.00438
AFIX  43
H23   2    0.697531   -0.028082    0.104401    11.00000   -1.20000
AFIX   0
C24   1    0.443519    0.669554    0.250248    11.00000    0.02645    0.02015 =
         0.03497    0.00419    0.00527    0.00189
AFIX  43
H24   2    0.416258    0.730114    0.206037    11.00000   -1.20000
AFIX   0
C25   1    0.314257   -0.011663    0.141661    11.00000    0.02611    0.02358 =
         0.02514   -0.00406    0.00536   -0.00300
AFIX  33
H25A  2    0.276570    0.030891    0.182634    11.00000   -1.20000
H25B  2    0.271868    0.008208    0.076530    11.00000   -1.20000
H25C  2    0.306984   -0.095141    0.150825    11.00000   -1.20000
AFIX   0
C26   1    0.335691    0.284461   -0.040843    11.00000    0.04551    0.02308 =
         0.01859   -0.00129    0.00172    0.00591
AFIX  43
H26   2    0.309802    0.272941   -0.106452    11.00000   -1.20000
AFIX   0
C27   1    0.456915    0.314994    0.004691    11.00000    0.03945    0.03104 =
         0.02132    0.00216    0.01124    0.00391
AFIX  43
H27   2    0.514141    0.323679   -0.029829    11.00000   -1.20000
AFIX   0
HKLF 4

REM  160330adachi
REM R1 =  0.0575 for    3039 Fo > 4sig(Fo)  and  0.0636 for all    3434 data
REM    244 parameters refined using      0 restraints

END

WGHT      0.0770      2.1166

REM No hydrogen bonds found for HTAB generation

REM Highest difference peak  0.702,  deepest hole -0.647,  1-sigma level  0.060
Q1    1   0.2552  0.1797  0.5570  11.00000  0.05    0.70
Q2    1   0.3410  0.0800  0.6279  11.00000  0.05    0.69
Q3    1   0.2088  0.0421  0.5529  11.00000  0.05    0.58
Q4    1   0.3027 -0.0663  0.1897  11.00000  0.05    0.53
Q5    1   0.2588  0.0611  0.1359  11.00000  0.05    0.52
Q6    1   0.2887 -0.0549  0.0756  11.00000  0.05    0.46
Q7    1   0.4366  0.3227  0.2063  11.00000  0.05    0.21
Q8    1   0.4762  0.0477  0.2132  11.00000  0.05    0.20
Q9    1   0.3036  0.0938  0.4433  11.00000  0.05    0.20
Q10   1   0.4572  0.3136  0.1323  11.00000  0.05    0.19
Q11   1   0.3594  0.2918  0.1306  11.00000  0.05    0.19
Q12   1   0.4643  0.0841  0.1833  11.00000  0.05    0.19
Q13   1   0.4708  0.5053  0.2496  11.00000  0.05    0.18
Q14   1   0.4816  0.4798  0.3310  11.00000  0.05    0.18
Q15   1   0.4044  0.6168  0.2379  11.00000  0.05    0.18
Q16   1   0.6526  0.1949  0.2918  11.00000  0.05    0.17
Q17   1   0.5681  0.0215  0.1053  11.00000  0.05    0.17
Q18   1   0.3855  0.0037  0.1588  11.00000  0.05    0.17
Q19   1   0.6759  0.1272  0.3100  11.00000  0.05    0.17
Q20   1   0.3021  0.2471 -0.0116  11.00000  0.05    0.16
Q21   1   0.4283  0.1152  0.3202  11.00000  0.05    0.16
Q22   1   0.3430  0.3320  0.1214  11.00000  0.05    0.16
Q23   1   0.4733  0.0154  0.1263  11.00000  0.05    0.16
Q24   1   0.4774  0.2949  0.0575  11.00000  0.05    0.16
Q25   1   0.3592  0.1029  0.3783  11.00000  0.05    0.15
Q26   1   0.4565  0.6180  0.2305  11.00000  0.05    0.15
Q27   1   0.4931 -0.0248  0.1568  11.00000  0.05    0.14
Q28   1   0.4045  0.2819 -0.0050  11.00000  0.05    0.14
Q29   1   0.3035  0.0829  0.5173  11.00000  0.05    0.14
Q30   1   0.4750  0.1202  0.2638  11.00000  0.05    0.14
Q31   1   0.4204  0.6857  0.2982  11.00000  0.05    0.14
Q32   1   0.2679  0.3096  0.0519  11.00000  0.05    0.14
Q33   1   0.3776  0.3424 -0.0266  11.00000  0.05    0.14
;

_shelx_res_checksum              41665
####################################################################### 
# 
# This file contains crystal structure data downloaded from the 
# Cambridge Structural Database (CSD) hosted by the Cambridge 
# Crystallographic Data Centre (CCDC).
# 
# Full information about CCDC data access policies and citation 
# guidelines are available at http://www.ccdc.cam.ac.uk/access/V1 
# 
# Audit and citation data items may have been added by the CCDC. 
# Please retain this information to preserve the provenance of 
# this file and to allow appropriate attribution of the data. 
# 
#######################################################################

data_xcalibur
_database_code_depnum_ccdc_archive 'CCDC 1495002'
_audit_update_record             
;
2016-07-20 deposited with the CCDC.
2016-09-23 downloaded from the CCDC.
;

#==============================================================================
# CHEMICAL DATA

_chemical_formula_sum            'C54 H40 F2 N6 O2'
_chemical_formula_moiety         'C54 H40 F2 N6 O2'
_chemical_formula_weight         842.95
_chemical_melting_point          ?

#==============================================================================
# CRYSTAL DATA
_space_group_crystal_system      triclinic
_space_group_name_H-M_alt        'P -1'
_space_group_name_Hall           '-P 1'
_space_group_IT_number           2
loop_
_space_group_symop_id
_space_group_symop_operation_xyz
1 +X,+Y,+Z
2 -X,-Y,-Z
#------------------------------------------------------------------------------
_cell_length_a                   12.2208(5)
_cell_length_b                   12.9781(4)
_cell_length_c                   15.6515(3)
_cell_angle_alpha                90.050(2)
_cell_angle_beta                 96.320(2)
_cell_angle_gamma                117.495(3)
_cell_volume                     2184.84(13)
_cell_formula_units_Z            2
_cell_measurement_reflns_used    12563
_cell_measurement_theta_min      4.64
_cell_measurement_theta_max      73.42
_cell_measurement_temperature    93
#------------------------------------------------------------------------------
_exptl_crystal_description       prism
_exptl_crystal_colour            colourless
_exptl_crystal_size_max          0.259
_exptl_crystal_size_mid          0.117
_exptl_crystal_size_min          0.067
_exptl_crystal_density_diffrn    1.281
_exptl_crystal_density_meas      ?
_exptl_crystal_density_method    'not measured'
_exptl_crystal_F_000             880.00
_exptl_absorpt_coefficient_mu    0.689
_exptl_absorpt_correction_type   multi-scan
_exptl_absorpt_process_details   
;
CrysAlisPro 1.171.39.4e (Rigaku Oxford Diffraction, 2015)
Empirical absorption correction using spherical harmonics,
 implemented in SCALE3 ABSPACK scaling algorithm.
;
_exptl_absorpt_correction_T_min  0.890
_exptl_absorpt_correction_T_max  0.955

#==============================================================================
# EXPERIMENTAL DATA

_diffrn_ambient_temperature      93
_diffrn_radiation_type           'Cu K\a'
_diffrn_radiation_wavelength     1.54187
_diffrn_measurement_device_type  'Rigaku XtaLAB P200'
_diffrn_measurement_method       \w
_diffrn_detector_area_resol_mean 5.811
_diffrn_reflns_number            15380
_diffrn_reflns_av_R_equivalents  0.0825
_diffrn_reflns_theta_max         73.710
_diffrn_reflns_theta_min         4.651
_diffrn_reflns_theta_full        67.687
_diffrn_measured_fraction_theta_max 0.987
_diffrn_measured_fraction_theta_full 1.000
_diffrn_reflns_Laue_measured_fraction_max 0.987
_diffrn_reflns_Laue_measured_fraction_full 1.000
_diffrn_reflns_point_group_measured_fraction_max 0.987
_diffrn_reflns_point_group_measured_fraction_full 1.000
_diffrn_reflns_limit_h_min       -14
_diffrn_reflns_limit_h_max       13
_diffrn_reflns_limit_k_min       -16
_diffrn_reflns_limit_k_max       15
_diffrn_reflns_limit_l_min       -18
_diffrn_reflns_limit_l_max       19
_diffrn_standards_number         0
_diffrn_standards_interval_count .
_diffrn_standards_decay_%        ?
_reflns_number_total             15380
_reflns_number_gt                13604
_reflns_threshold_expression     F^2^>2.0\s(F^2^)
_reflns_Friedel_coverage         0.000
_reflns_Friedel_fraction_max     .
_reflns_Friedel_fraction_full    .

#==============================================================================
# REFINEMENT DATA

_refine_special_details          
;
    Refinement was performed using all reflections. The weighted 
    R-factor (wR) and goodness of fit (S) are based on F^2^.
    R-factor (gt) are based on F. The threshold expression of
    F^2^ > 2.0 sigma(F^2^) is used only for calculating R-factor (gt).
;
_refine_ls_structure_factor_coef Fsqd
_refine_ls_R_factor_all          0.0398
_refine_ls_R_factor_gt           0.0358
_refine_ls_wR_factor_ref         0.1020
_refine_ls_wR_factor_gt          0.0996
_refine_ls_number_restraints     0
_refine_ls_hydrogen_treatment    constr
_refine_ls_number_reflns         15380
_refine_ls_number_parameters     578
_refine_ls_goodness_of_fit_ref   1.058
_refine_ls_weighting_scheme      calc
_refine_ls_weighting_details     
'w = 1/[\s^2^(Fo^2^)+(0.0637P)^2^+0.1383P] where P=(Fo^2^+2Fc^2^)/3'
_atom_sites_solution_hydrogens   geom
_atom_sites_solution_primary     direct
_atom_sites_solution_secondary   difmap
_refine_ls_shift/su_max          0.001
_refine_diff_density_max         0.21
_refine_diff_density_min         -0.22
_refine_ls_extinction_method     none
_refine_ls_extinction_coef       ?

loop_
_atom_type_symbol
_atom_type_description
_atom_type_scat_dispersion_real
_atom_type_scat_dispersion_imag
_atom_type_scat_source
C C 0.0181 0.0091
;
International Tables for Crystallography
(Vol. C, Tables 4.2.6.8 and 6.1.1.4)
;
H H 0.0000 0.0000
;
International Tables for Crystallography
(Vol. C, Table 6.1.1.4)
;
F F 0.0727 0.0534
;
International Tables for Crystallography
(Vol. C, Tables 4.2.6.8 and 6.1.1.4)
;
N N 0.0311 0.0180
;
International Tables for Crystallography
(Vol. C, Tables 4.2.6.8 and 6.1.1.4)
;
O O 0.0492 0.0322
;
International Tables for Crystallography
(Vol. C, Tables 4.2.6.8 and 6.1.1.4)
;

#==============================================================================
# ATOMIC COORDINATES AND THERMAL PARAMETERS

loop_
_atom_site_label
_atom_site_type_symbol
_atom_site_fract_x
_atom_site_fract_y
_atom_site_fract_z
_atom_site_U_iso_or_equiv
_atom_site_adp_type
_atom_site_occupancy
_atom_site_site_symmetry_order
_atom_site_calc_flag
_atom_site_refinement_flags_posn
_atom_site_refinement_flags_adp
_atom_site_refinement_flags_occupancy
_atom_site_disorder_assembly
_atom_site_disorder_group
F1 F 0.43565(7) 0.33269(6) 0.33590(5) 0.03360(18) Uani 1 1 d . . . . .
F2 F 0.59769(8) 1.18545(6) -0.15884(5) 0.03448(18) Uani 1 1 d . . . . .
O1 O 0.07084(7) 0.66616(7) 0.54033(6) 0.02757(19) Uani 1 1 d . . . . .
O2 O 0.92471(7) 0.83086(7) 0.12163(6) 0.02847(19) Uani 1 1 d . . . . .
N1 N 0.24434(8) 0.82258(8) 0.60222(6) 0.0197(2) Uani 1 1 d . . . . .
N2 N 0.37335(8) 0.86696(8) 0.62783(6) 0.01926(19) Uani 1 1 d . . . . .
N3 N 0.19634(9) 0.87058(8) 0.73191(7) 0.0239(2) Uani 1 1 d . . . . .
N4 N 0.74812(8) 0.67119(8) 0.14347(6) 0.0200(2) Uani 1 1 d . . . . .
N5 N 0.61897(8) 0.62529(8) 0.14535(6) 0.01979(19) Uani 1 1 d . . . . .
N6 N 0.79801(11) 0.62223(9) 0.28060(7) 0.0303(2) Uani 1 1 d . . . . .
C1 C 0.27299(10) 0.51522(9) 0.43374(7) 0.0198(2) Uani 1 1 d . . . . .
C2 C 0.40108(11) 0.56905(10) 0.42878(8) 0.0230(2) Uani 1 1 d . . . . .
H2 H 0.4507 0.6481 0.4489 0.028 Uiso 1 1 calc R U . . .
C3 C 0.45636(11) 0.50870(10) 0.39503(8) 0.0248(2) Uani 1 1 d . . . . .
H3 H 0.5433 0.5451 0.3919 0.030 Uiso 1 1 calc R U . . .
C4 C 0.38156(11) 0.39398(10) 0.36598(8) 0.0240(2) Uani 1 1 d . . . . .
C5 C 0.25499(11) 0.33870(10) 0.36642(8) 0.0237(2) Uani 1 1 d . . . . .
H5 H 0.2060 0.2606 0.3438 0.028 Uiso 1 1 calc R U . . .
C6 C 0.20048(11) 0.39984(10) 0.40071(7) 0.0214(2) Uani 1 1 d . . . . .
H6 H 0.1131 0.3631 0.4018 0.026 Uiso 1 1 calc R U . . .
C7 C 0.21093(10) 0.57299(10) 0.47299(7) 0.0201(2) Uani 1 1 d . . . . .
H7 H 0.1226 0.5335 0.4653 0.024 Uiso 1 1 calc R U . . .
C8 C 0.26469(10) 0.67515(10) 0.51844(7) 0.0211(2) Uani 1 1 d . . . . .
H8 H 0.3527 0.7196 0.5278 0.025 Uiso 1 1 calc R U . . .
C9 C 0.18473(10) 0.71762(9) 0.55377(7) 0.0209(2) Uani 1 1 d . . . . .
C10 C 0.17264(10) 0.86238(9) 0.64667(8) 0.0203(2) Uani 1 1 d . . . . .
C11 C 0.08776(10) 0.89111(10) 0.60070(8) 0.0241(2) Uani 1 1 d . . . . .
H11 H 0.0718 0.8808 0.5397 0.029 Uiso 1 1 calc R U . . .
C12 C 0.02696(11) 0.93555(10) 0.64717(9) 0.0288(3) Uani 1 1 d . . . . .
H12 H -0.0307 0.9578 0.6183 0.035 Uiso 1 1 calc R U . . .
C13 C 0.05128(11) 0.94699(10) 0.73608(9) 0.0303(3) Uani 1 1 d . . . . .
H13 H 0.0113 0.9777 0.7693 0.036 Uiso 1 1 calc R U . . .
C14 C 0.13517(12) 0.91263(11) 0.77524(9) 0.0287(3) Uani 1 1 d . . . . .
H14 H 0.1505 0.9191 0.8363 0.034 Uiso 1 1 calc R U . . .
C15 C 0.43890(10) 0.97861(9) 0.63754(7) 0.0182(2) Uani 1 1 d . . . . .
C16 C 0.38997(10) 1.06326(9) 0.61593(7) 0.0184(2) Uani 1 1 d . . . . .
C17 C 0.35312(11) 1.07104(10) 0.52975(7) 0.0219(2) Uani 1 1 d . . . . .
H17 H 0.3632 1.0261 0.4862 0.026 Uiso 1 1 calc R U . . .
C18 C 0.30159(11) 1.14461(10) 0.50741(8) 0.0254(2) Uani 1 1 d . . . . .
H18 H 0.2778 1.1508 0.4486 0.030 Uiso 1 1 calc R U . . .
C19 C 0.28497(11) 1.20876(10) 0.57086(8) 0.0251(2) Uani 1 1 d . . . . .
H19 H 0.2471 1.2568 0.5556 0.030 Uiso 1 1 calc R U . . .
C20 C 0.32366(11) 1.20292(10) 0.65687(8) 0.0240(2) Uani 1 1 d . . . . .
H20 H 0.3133 1.2479 0.7002 0.029 Uiso 1 1 calc R U . . .
C21 C 0.37746(10) 1.13128(9) 0.67943(7) 0.0210(2) Uani 1 1 d . . . . .
H21 H 0.4057 1.1287 0.7380 0.025 Uiso 1 1 calc R U . . .
C22 C 0.57338(10) 1.02193(10) 0.66531(7) 0.0192(2) Uani 1 1 d . . . . .
C23 C 0.65857(11) 1.13534(10) 0.65037(8) 0.0232(2) Uani 1 1 d . . . . .
H23 H 0.6295 1.1872 0.6271 0.028 Uiso 1 1 calc R U . . .
C24 C 0.78551(11) 1.17325(11) 0.66919(8) 0.0286(3) Uani 1 1 d . . . . .
H24 H 0.8428 1.2500 0.6573 0.034 Uiso 1 1 calc R U . . .
C25 C 0.82894(11) 1.09924(11) 0.70536(8) 0.0296(3) Uani 1 1 d . . . . .
H25 H 0.9157 1.1254 0.7187 0.036 Uiso 1 1 calc R U . . .
C26 C 0.74458(11) 0.98664(11) 0.72185(8) 0.0263(3) Uani 1 1 d . . . . .
H26 H 0.7740 0.9360 0.7469 0.032 Uiso 1 1 calc R U . . .
C27 C 0.61775(11) 0.94759(10) 0.70199(7) 0.0219(2) Uani 1 1 d . . . . .
H27 H 0.5608 0.8704 0.7132 0.026 Uiso 1 1 calc R U . . .
C28 C 0.73862(11) 0.98981(10) -0.02693(7) 0.0220(2) Uani 1 1 d . . . . .
C29 C 0.61033(11) 0.94476(10) -0.05061(8) 0.0251(2) Uani 1 1 d . . . . .
H29 H 0.5554 0.8688 -0.0356 0.030 Uiso 1 1 calc R U . . .
C30 C 0.56275(12) 1.01015(11) -0.09578(8) 0.0267(3) Uani 1 1 d . . . . .
H30 H 0.4758 0.9798 -0.1120 0.032 Uiso 1 1 calc R U . . .
C31 C 0.64471(12) 1.12016(11) -0.11657(8) 0.0258(3) Uani 1 1 d . . . . .
C32 C 0.77123(12) 1.16682(10) -0.09682(8) 0.0269(3) Uani 1 1 d . . . . .
H32 H 0.8252 1.2423 -0.1134 0.032 Uiso 1 1 calc R U . . .
C33 C 0.81803(11) 1.10047(10) -0.05190(8) 0.0248(2) Uani 1 1 d . . . . .
H33 H 0.9054 1.1308 -0.0379 0.030 Uiso 1 1 calc R U . . .
C34 C 0.79339(11) 0.92586(10) 0.02318(8) 0.0226(2) Uani 1 1 d . . . . .
H34 H 0.8814 0.9587 0.0284 0.027 Uiso 1 1 calc R U . . .
C35 C 0.73478(11) 0.82712(10) 0.06241(7) 0.0217(2) Uani 1 1 d . . . . .
H35 H 0.6467 0.7882 0.0591 0.026 Uiso 1 1 calc R U . . .
C36 C 0.81074(10) 0.77974(10) 0.11131(7) 0.0215(2) Uani 1 1 d . . . . .
C37 C 0.81856(10) 0.62820(10) 0.19883(8) 0.0227(2) Uani 1 1 d . . . . .
C38 C 0.89829(11) 0.59526(11) 0.16507(10) 0.0309(3) Uani 1 1 d . . . . .
H38 H 0.9127 0.6050 0.1065 0.037 Uiso 1 1 calc R U . . .
C39 C 0.95639(12) 0.54717(12) 0.22095(13) 0.0440(4) Uani 1 1 d . . . . .
H39 H 1.0107 0.5214 0.2008 0.053 Uiso 1 1 calc R U . . .
C40 C 0.93456(14) 0.53708(12) 0.30598(12) 0.0476(4) Uani 1 1 d . . . . .
H40 H 0.9722 0.5031 0.3449 0.057 Uiso 1 1 calc R U . . .
C41 C 0.85755(15) 0.57709(12) 0.33299(10) 0.0418(4) Uani 1 1 d . . . . .
H41 H 0.8455 0.5727 0.3921 0.050 Uiso 1 1 calc R U . . .
C42 C 0.55484(10) 0.51335(10) 0.14454(7) 0.0186(2) Uani 1 1 d . . . . .
C43 C 0.60352(10) 0.42889(9) 0.12944(7) 0.0189(2) Uani 1 1 d . . . . .
C44 C 0.63834(11) 0.42231(10) 0.04863(7) 0.0223(2) Uani 1 1 d . . . . .
H44 H 0.6283 0.4687 0.0046 0.027 Uiso 1 1 calc R U . . .
C45 C 0.68768(11) 0.34799(10) 0.03235(8) 0.0257(2) Uani 1 1 d . . . . .
H45 H 0.7107 0.3431 -0.0230 0.031 Uiso 1 1 calc R U . . .
C46 C 0.70346(11) 0.28084(10) 0.09685(8) 0.0249(2) Uani 1 1 d . . . . .
H46 H 0.7390 0.2314 0.0860 0.030 Uiso 1 1 calc R U . . .
C47 C 0.66731(11) 0.28596(10) 0.17717(8) 0.0232(2) Uani 1 1 d . . . . .
H47 H 0.6775 0.2395 0.2211 0.028 Uiso 1 1 calc R U . . .
C48 C 0.61616(10) 0.35899(10) 0.19335(7) 0.0209(2) Uani 1 1 d . . . . .
H48 H 0.5899 0.3612 0.2479 0.025 Uiso 1 1 calc R U . . .
C49 C 0.42067(10) 0.46854(10) 0.15227(7) 0.0200(2) Uani 1 1 d . . . . .
C50 C 0.33564(11) 0.35347(10) 0.12651(8) 0.0246(2) Uani 1 1 d . . . . .
H50 H 0.3644 0.3018 0.1076 0.030 Uiso 1 1 calc R U . . .
C51 C 0.20910(12) 0.31385(12) 0.12835(9) 0.0314(3) Uani 1 1 d . . . . .
H51 H 0.1517 0.2357 0.1099 0.038 Uiso 1 1 calc R U . . .
C52 C 0.16651(12) 0.38834(12) 0.15719(9) 0.0332(3) Uani 1 1 d . . . . .
H52 H 0.0800 0.3614 0.1583 0.040 Uiso 1 1 calc R U . . .
C53 C 0.25090(11) 0.50257(11) 0.18442(9) 0.0288(3) Uani 1 1 d . . . . .
H53 H 0.2218 0.5534 0.2046 0.035 Uiso 1 1 calc R U . . .
C54 C 0.37696(11) 0.54283(10) 0.18239(8) 0.0233(2) Uani 1 1 d . . . . .
H54 H 0.4340 0.6209 0.2014 0.028 Uiso 1 1 calc R U . . .

loop_
_atom_site_aniso_label
_atom_site_aniso_U_11
_atom_site_aniso_U_22
_atom_site_aniso_U_33
_atom_site_aniso_U_23
_atom_site_aniso_U_13
_atom_site_aniso_U_12
F1 0.0389(4) 0.0285(4) 0.0450(4) 0.0046(3) 0.0201(4) 0.0222(3)
F2 0.0501(5) 0.0310(4) 0.0297(4) 0.0015(3) -0.0042(3) 0.0270(4)
O1 0.0174(4) 0.0226(4) 0.0403(5) -0.0080(4) 0.0025(3) 0.0075(3)
O2 0.0191(4) 0.0272(4) 0.0383(5) 0.0047(4) 0.0029(4) 0.0102(3)
N1 0.0154(4) 0.0173(4) 0.0262(5) -0.0026(4) 0.0017(4) 0.0077(4)
N2 0.0159(4) 0.0194(5) 0.0225(5) -0.0014(4) 0.0017(4) 0.0084(4)
N3 0.0260(5) 0.0214(5) 0.0272(5) 0.0015(4) 0.0068(4) 0.0127(4)
N4 0.0175(4) 0.0213(5) 0.0234(5) 0.0017(4) 0.0015(4) 0.0112(4)
N5 0.0175(4) 0.0228(5) 0.0211(5) 0.0011(4) 0.0022(4) 0.0110(4)
N6 0.0376(6) 0.0249(5) 0.0259(5) -0.0009(4) -0.0057(5) 0.0145(5)
C1 0.0220(5) 0.0195(5) 0.0189(5) 0.0016(4) 0.0019(4) 0.0107(4)
C2 0.0226(5) 0.0202(5) 0.0253(6) -0.0012(4) 0.0024(5) 0.0092(5)
C3 0.0221(6) 0.0259(6) 0.0284(6) 0.0033(5) 0.0069(5) 0.0121(5)
C4 0.0324(6) 0.0237(6) 0.0247(6) 0.0048(5) 0.0113(5) 0.0189(5)
C5 0.0296(6) 0.0170(5) 0.0249(6) 0.0013(4) 0.0067(5) 0.0104(5)
C6 0.0218(5) 0.0192(5) 0.0229(5) 0.0020(4) 0.0035(4) 0.0093(5)
C7 0.0185(5) 0.0200(5) 0.0218(5) 0.0009(4) 0.0015(4) 0.0090(4)
C8 0.0185(5) 0.0193(5) 0.0254(6) 0.0001(4) 0.0036(4) 0.0085(4)
C9 0.0202(5) 0.0174(5) 0.0239(6) 0.0001(4) 0.0033(4) 0.0077(4)
C10 0.0166(5) 0.0146(5) 0.0291(6) -0.0009(4) 0.0046(4) 0.0064(4)
C11 0.0192(5) 0.0188(5) 0.0328(6) -0.0023(5) 0.0001(5) 0.0081(4)
C12 0.0186(5) 0.0207(6) 0.0480(8) -0.0026(5) 0.0016(5) 0.0104(5)
C13 0.0245(6) 0.0226(6) 0.0464(8) -0.0025(5) 0.0118(5) 0.0115(5)
C14 0.0314(6) 0.0262(6) 0.0308(6) -0.0002(5) 0.0099(5) 0.0142(5)
C15 0.0201(5) 0.0185(5) 0.0168(5) -0.0009(4) 0.0034(4) 0.0093(4)
C16 0.0157(5) 0.0150(5) 0.0226(5) -0.0001(4) 0.0020(4) 0.0055(4)
C17 0.0239(5) 0.0194(5) 0.0221(6) -0.0009(4) 0.0028(4) 0.0097(5)
C18 0.0260(6) 0.0238(6) 0.0251(6) 0.0038(5) 0.0002(5) 0.0113(5)
C19 0.0230(5) 0.0189(5) 0.0349(6) 0.0032(5) 0.0021(5) 0.0113(5)
C20 0.0244(6) 0.0179(5) 0.0300(6) -0.0027(5) 0.0045(5) 0.0098(5)
C21 0.0208(5) 0.0182(5) 0.0216(5) -0.0019(4) 0.0006(4) 0.0075(4)
C22 0.0199(5) 0.0210(5) 0.0171(5) -0.0035(4) 0.0019(4) 0.0100(4)
C23 0.0225(6) 0.0210(6) 0.0241(6) -0.0018(4) 0.0013(4) 0.0089(5)
C24 0.0217(6) 0.0245(6) 0.0323(7) -0.0029(5) 0.0018(5) 0.0048(5)
C25 0.0188(5) 0.0349(7) 0.0322(7) -0.0067(5) -0.0011(5) 0.0110(5)
C26 0.0257(6) 0.0302(6) 0.0268(6) -0.0037(5) -0.0010(5) 0.0171(5)
C27 0.0232(5) 0.0216(6) 0.0222(5) -0.0018(4) 0.0022(4) 0.0116(5)
C28 0.0256(6) 0.0220(5) 0.0208(5) 0.0007(4) 0.0060(4) 0.0125(5)
C29 0.0259(6) 0.0234(6) 0.0257(6) 0.0030(5) 0.0040(5) 0.0110(5)
C30 0.0283(6) 0.0297(6) 0.0245(6) -0.0003(5) 0.0015(5) 0.0159(5)
C31 0.0399(7) 0.0258(6) 0.0190(5) 0.0004(4) 0.0018(5) 0.0219(5)
C32 0.0360(7) 0.0210(6) 0.0252(6) 0.0036(5) 0.0084(5) 0.0135(5)
C33 0.0257(6) 0.0242(6) 0.0260(6) 0.0019(5) 0.0074(5) 0.0119(5)
C34 0.0211(5) 0.0231(6) 0.0248(6) -0.0009(4) 0.0032(4) 0.0113(5)
C35 0.0204(5) 0.0224(6) 0.0233(5) -0.0007(4) 0.0019(4) 0.0109(5)
C36 0.0221(5) 0.0217(5) 0.0223(5) -0.0008(4) 0.0029(4) 0.0115(5)
C37 0.0187(5) 0.0184(5) 0.0294(6) -0.0006(5) -0.0038(5) 0.0087(4)
C38 0.0175(5) 0.0240(6) 0.0508(8) 0.0006(6) 0.0017(5) 0.0098(5)
C39 0.0182(6) 0.0255(7) 0.0870(13) 0.0007(7) -0.0074(7) 0.0120(5)
C40 0.0340(7) 0.0266(7) 0.0681(11) 0.0066(7) -0.0256(7) 0.0091(6)
C41 0.0485(8) 0.0288(7) 0.0372(8) 0.0027(6) -0.0169(7) 0.0133(6)
C42 0.0211(5) 0.0224(5) 0.0152(5) 0.0015(4) 0.0011(4) 0.0128(5)
C43 0.0168(5) 0.0181(5) 0.0221(5) -0.0003(4) 0.0007(4) 0.0086(4)
C44 0.0257(6) 0.0219(6) 0.0205(5) 0.0007(4) 0.0013(5) 0.0125(5)
C45 0.0296(6) 0.0260(6) 0.0240(6) -0.0016(5) 0.0062(5) 0.0143(5)
C46 0.0242(6) 0.0206(6) 0.0333(6) -0.0008(5) 0.0046(5) 0.0132(5)
C47 0.0220(5) 0.0208(5) 0.0282(6) 0.0041(5) 0.0023(5) 0.0113(5)
C48 0.0200(5) 0.0220(5) 0.0221(5) 0.0028(4) 0.0041(4) 0.0105(4)
C49 0.0203(5) 0.0249(6) 0.0171(5) 0.0036(4) 0.0016(4) 0.0126(5)
C50 0.0237(6) 0.0264(6) 0.0253(6) -0.0005(5) 0.0022(5) 0.0131(5)
C51 0.0223(6) 0.0297(7) 0.0367(7) -0.0021(5) 0.0012(5) 0.0081(5)
C52 0.0201(6) 0.0402(7) 0.0409(7) 0.0037(6) 0.0051(5) 0.0152(6)
C53 0.0258(6) 0.0341(7) 0.0338(7) 0.0044(5) 0.0067(5) 0.0195(5)
C54 0.0243(6) 0.0251(6) 0.0238(6) 0.0039(5) 0.0039(5) 0.0142(5)

#==============================================================================
_computing_data_collection       'CrysAlisPro 1.171.39.4e (Rigaku OD, 2015)'
_computing_cell_refinement       'CrysAlisPro 1.171.39.4e (Rigaku OD, 2015)'
_computing_data_reduction        'CrysAlisPro 1.171.39.4e (Rigaku OD, 2015)'
_computing_structure_solution    'SHELXT Version 2014/4 (Sheldrick, 2014)'
_computing_structure_refinement  'SHELXL Version 2014/7 (Sheldrick, 2008)'
_computing_publication_material  'CrystalStructure 4.2.1 (Rigaku, 2015)'
_computing_molecular_graphics    'CrystalStructure 4.2.1'

#==============================================================================
# MOLECULAR GEOMETRY

_geom_special_details            
;
 All esds (except the esd in the dihedral angle between two l.s. planes)
 are estimated using the full covariance matrix.  The cell esds are taken
 into account individually in the estimation of esds in distances, angles
 and torsion angles; correlations between esds in cell parameters are only
 used when they are defined by crystal symmetry.  An approximate (isotropic)
 treatment of cell esds is used for estimating esds involving l.s. planes.
;

loop_
_geom_bond_atom_site_label_1
_geom_bond_atom_site_label_2
_geom_bond_distance
_geom_bond_site_symmetry_2
_geom_bond_publ_flag
F1 C4 1.3582(13) . ?
F2 C31 1.3611(13) . ?
O1 C9 1.2265(14) . ?
O2 C36 1.2262(14) . ?
N1 C9 1.3862(14) . ?
N1 N2 1.4142(12) . ?
N1 C10 1.4388(14) . ?
N2 C15 1.2906(14) . ?
N3 C10 1.3272(16) . ?
N3 C14 1.3432(15) . ?
N4 C36 1.3836(15) . ?
N4 N5 1.4103(12) . ?
N4 C37 1.4433(14) . ?
N5 C42 1.2928(14) . ?
N6 C37 1.3265(17) . ?
N6 C41 1.3447(17) . ?
C1 C2 1.4006(16) . ?
C1 C6 1.4026(16) . ?
C1 C7 1.4633(15) . ?
C2 C3 1.3840(16) . ?
C2 H2 0.9500 . ?
C3 C4 1.3819(17) . ?
C3 H3 0.9500 . ?
C4 C5 1.3730(17) . ?
C5 C6 1.3884(16) . ?
C5 H5 0.9500 . ?
C6 H6 0.9500 . ?
C7 C8 1.3366(16) . ?
C7 H7 0.9500 . ?
C8 C9 1.4767(15) . ?
C8 H8 0.9500 . ?
C10 C11 1.3878(16) . ?
C11 C12 1.3883(17) . ?
C11 H11 0.9500 . ?
C12 C13 1.384(2) . ?
C12 H12 0.9500 . ?
C13 C14 1.3820(18) . ?
C13 H13 0.9500 . ?
C14 H14 0.9500 . ?
C15 C22 1.4816(15) . ?
C15 C16 1.4972(14) . ?
C16 C17 1.3931(16) . ?
C16 C21 1.3953(15) . ?
C17 C18 1.3920(16) . ?
C17 H17 0.9500 . ?
C18 C19 1.3855(17) . ?
C18 H18 0.9500 . ?
C19 C20 1.3909(18) . ?
C19 H19 0.9500 . ?
C20 C21 1.3911(16) . ?
C20 H20 0.9500 . ?
C21 H21 0.9500 . ?
C22 C23 1.3944(16) . ?
C22 C27 1.4035(15) . ?
C23 C24 1.3892(16) . ?
C23 H23 0.9500 . ?
C24 C25 1.3894(18) . ?
C24 H24 0.9500 . ?
C25 C26 1.3904(19) . ?
C25 H25 0.9500 . ?
C26 C27 1.3872(16) . ?
C26 H26 0.9500 . ?
C27 H27 0.9500 . ?
C28 C33 1.3980(17) . ?
C28 C29 1.4009(16) . ?
C28 C34 1.4664(16) . ?
C29 C30 1.3872(17) . ?
C29 H29 0.9500 . ?
C30 C31 1.3783(18) . ?
C30 H30 0.9500 . ?
C31 C32 1.3722(18) . ?
C32 C33 1.3893(17) . ?
C32 H32 0.9500 . ?
C33 H33 0.9500 . ?
C34 C35 1.3353(17) . ?
C34 H34 0.9500 . ?
C35 C36 1.4822(15) . ?
C35 H35 0.9500 . ?
C37 C38 1.3816(17) . ?
C38 C39 1.390(2) . ?
C38 H38 0.9500 . ?
C39 C40 1.381(3) . ?
C39 H39 0.9500 . ?
C40 C41 1.368(2) . ?
C40 H40 0.9500 . ?
C41 H41 0.9500 . ?
C42 C49 1.4848(15) . ?
C42 C43 1.4979(14) . ?
C43 C44 1.3930(16) . ?
C43 C48 1.3943(15) . ?
C44 C45 1.3889(16) . ?
C44 H44 0.9500 . ?
C45 C46 1.3891(17) . ?
C45 H45 0.9500 . ?
C46 C47 1.3890(17) . ?
C46 H46 0.9500 . ?
C47 C48 1.3909(15) . ?
C47 H47 0.9500 . ?
C48 H48 0.9500 . ?
C49 C50 1.3951(17) . ?
C49 C54 1.4026(15) . ?
C50 C51 1.3901(17) . ?
C50 H50 0.9500 . ?
C51 C52 1.3873(19) . ?
C51 H51 0.9500 . ?
C52 C53 1.3906(19) . ?
C52 H52 0.9500 . ?
C53 C54 1.3839(16) . ?
C53 H53 0.9500 . ?
C54 H54 0.9500 . ?

loop_
_geom_angle_atom_site_label_1
_geom_angle_atom_site_label_2
_geom_angle_atom_site_label_3
_geom_angle
_geom_angle_site_symmetry_1
_geom_angle_site_symmetry_3
_geom_angle_publ_flag
C9 N1 N2 116.91(9) . . ?
C9 N1 C10 119.64(9) . . ?
N2 N1 C10 120.43(9) . . ?
C15 N2 N1 117.00(9) . . ?
C10 N3 C14 116.57(11) . . ?
C36 N4 N5 117.96(9) . . ?
C36 N4 C37 118.50(9) . . ?
N5 N4 C37 120.15(9) . . ?
C42 N5 N4 117.02(9) . . ?
C37 N6 C41 116.32(12) . . ?
C2 C1 C6 118.70(10) . . ?
C2 C1 C7 123.16(10) . . ?
C6 C1 C7 118.13(10) . . ?
C3 C2 C1 120.94(11) . . ?
C3 C2 H2 119.5 . . ?
C1 C2 H2 119.5 . . ?
C4 C3 C2 118.15(11) . . ?
C4 C3 H3 120.9 . . ?
C2 C3 H3 120.9 . . ?
F1 C4 C5 118.33(10) . . ?
F1 C4 C3 118.57(10) . . ?
C5 C4 C3 123.10(10) . . ?
C4 C5 C6 118.27(11) . . ?
C4 C5 H5 120.9 . . ?
C6 C5 H5 120.9 . . ?
C5 C6 C1 120.75(11) . . ?
C5 C6 H6 119.6 . . ?
C1 C6 H6 119.6 . . ?
C8 C7 C1 127.23(10) . . ?
C8 C7 H7 116.4 . . ?
C1 C7 H7 116.4 . . ?
C7 C8 C9 118.72(10) . . ?
C7 C8 H8 120.6 . . ?
C9 C8 H8 120.6 . . ?
O1 C9 N1 119.98(10) . . ?
O1 C9 C8 123.17(10) . . ?
N1 C9 C8 116.82(10) . . ?
N3 C10 C11 124.55(11) . . ?
N3 C10 N1 115.07(10) . . ?
C11 C10 N1 120.37(11) . . ?
C10 C11 C12 117.54(12) . . ?
C10 C11 H11 121.2 . . ?
C12 C11 H11 121.2 . . ?
C13 C12 C11 119.23(11) . . ?
C13 C12 H12 120.4 . . ?
C11 C12 H12 120.4 . . ?
C14 C13 C12 118.26(11) . . ?
C14 C13 H13 120.9 . . ?
C12 C13 H13 120.9 . . ?
N3 C14 C13 123.80(12) . . ?
N3 C14 H14 118.1 . . ?
C13 C14 H14 118.1 . . ?
N2 C15 C22 115.51(9) . . ?
N2 C15 C16 124.53(10) . . ?
C22 C15 C16 119.76(9) . . ?
C17 C16 C21 119.74(10) . . ?
C17 C16 C15 118.29(10) . . ?
C21 C16 C15 121.95(10) . . ?
C18 C17 C16 120.01(11) . . ?
C18 C17 H17 120.0 . . ?
C16 C17 H17 120.0 . . ?
C19 C18 C17 120.11(11) . . ?
C19 C18 H18 119.9 . . ?
C17 C18 H18 119.9 . . ?
C18 C19 C20 120.09(11) . . ?
C18 C19 H19 120.0 . . ?
C20 C19 H19 120.0 . . ?
C19 C20 C21 120.02(11) . . ?
C19 C20 H20 120.0 . . ?
C21 C20 H20 120.0 . . ?
C20 C21 C16 119.96(11) . . ?
C20 C21 H21 120.0 . . ?
C16 C21 H21 120.0 . . ?
C23 C22 C27 118.95(10) . . ?
C23 C22 C15 120.29(10) . . ?
C27 C22 C15 120.64(10) . . ?
C24 C23 C22 120.59(11) . . ?
C24 C23 H23 119.7 . . ?
C22 C23 H23 119.7 . . ?
C23 C24 C25 120.20(12) . . ?
C23 C24 H24 119.9 . . ?
C25 C24 H24 119.9 . . ?
C24 C25 C26 119.58(11) . . ?
C24 C25 H25 120.2 . . ?
C26 C25 H25 120.2 . . ?
C27 C26 C25 120.53(11) . . ?
C27 C26 H26 119.7 . . ?
C25 C26 H26 119.7 . . ?
C26 C27 C22 120.12(11) . . ?
C26 C27 H27 119.9 . . ?
C22 C27 H27 119.9 . . ?
C33 C28 C29 118.76(11) . . ?
C33 C28 C34 118.46(11) . . ?
C29 C28 C34 122.77(11) . . ?
C30 C29 C28 120.59(11) . . ?
C30 C29 H29 119.7 . . ?
C28 C29 H29 119.7 . . ?
C31 C30 C29 118.37(11) . . ?
C31 C30 H30 120.8 . . ?
C29 C30 H30 120.8 . . ?
F2 C31 C32 118.53(11) . . ?
F2 C31 C30 118.32(11) . . ?
C32 C31 C30 123.15(11) . . ?
C31 C32 C33 118.03(11) . . ?
C31 C32 H32 121.0 . . ?
C33 C32 H32 121.0 . . ?
C32 C33 C28 121.04(11) . . ?
C32 C33 H33 119.5 . . ?
C28 C33 H33 119.5 . . ?
C35 C34 C28 127.99(11) . . ?
C35 C34 H34 116.0 . . ?
C28 C34 H34 116.0 . . ?
C34 C35 C36 118.28(10) . . ?
C34 C35 H35 120.9 . . ?
C36 C35 H35 120.9 . . ?
O2 C36 N4 119.78(10) . . ?
O2 C36 C35 122.84(10) . . ?
N4 C36 C35 117.35(10) . . ?
N6 C37 C38 125.11(12) . . ?
N6 C37 N4 114.87(10) . . ?
C38 C37 N4 120.01(11) . . ?
C37 C38 C39 116.77(14) . . ?
C37 C38 H38 121.6 . . ?
C39 C38 H38 121.6 . . ?
C40 C39 C38 119.49(14) . . ?
C40 C39 H39 120.3 . . ?
C38 C39 H39 120.3 . . ?
C41 C40 C39 118.54(13) . . ?
C41 C40 H40 120.7 . . ?
C39 C40 H40 120.7 . . ?
N6 C41 C40 123.68(15) . . ?
N6 C41 H41 118.2 . . ?
C40 C41 H41 118.2 . . ?
N5 C42 C49 115.50(9) . . ?
N5 C42 C43 125.03(10) . . ?
C49 C42 C43 119.26(10) . . ?
C44 C43 C48 119.75(10) . . ?
C44 C43 C42 117.92(10) . . ?
C48 C43 C42 122.32(10) . . ?
C45 C44 C43 120.07(11) . . ?
C45 C44 H44 120.0 . . ?
C43 C44 H44 120.0 . . ?
C44 C45 C46 120.09(11) . . ?
C44 C45 H45 120.0 . . ?
C46 C45 H45 120.0 . . ?
C47 C46 C45 120.03(10) . . ?
C47 C46 H46 120.0 . . ?
C45 C46 H46 120.0 . . ?
C46 C47 C48 120.06(11) . . ?
C46 C47 H47 120.0 . . ?
C48 C47 H47 120.0 . . ?
C47 C48 C43 119.96(10) . . ?
C47 C48 H48 120.0 . . ?
C43 C48 H48 120.0 . . ?
C50 C49 C54 119.02(10) . . ?
C50 C49 C42 120.62(10) . . ?
C54 C49 C42 120.31(10) . . ?
C51 C50 C49 120.52(11) . . ?
C51 C50 H50 119.7 . . ?
C49 C50 H50 119.7 . . ?
C52 C51 C50 120.07(12) . . ?
C52 C51 H51 120.0 . . ?
C50 C51 H51 120.0 . . ?
C51 C52 C53 119.74(11) . . ?
C51 C52 H52 120.1 . . ?
C53 C52 H52 120.1 . . ?
C54 C53 C52 120.54(11) . . ?
C54 C53 H53 119.7 . . ?
C52 C53 H53 119.7 . . ?
C53 C54 C49 120.09(11) . . ?
C53 C54 H54 120.0 . . ?
C49 C54 H54 120.0 . . ?

loop_
_geom_torsion_atom_site_label_1
_geom_torsion_atom_site_label_2
_geom_torsion_atom_site_label_3
_geom_torsion_atom_site_label_4
_geom_torsion
_geom_torsion_site_symmetry_1
_geom_torsion_site_symmetry_2
_geom_torsion_site_symmetry_3
_geom_torsion_site_symmetry_4
_geom_torsion_publ_flag
C9 N1 N2 C15 150.22(10) . . . . ?
C10 N1 N2 C15 -49.49(14) . . . . ?
C36 N4 N5 C42 155.32(10) . . . . ?
C37 N4 N5 C42 -45.74(14) . . . . ?
C6 C1 C2 C3 -2.43(17) . . . . ?
C7 C1 C2 C3 176.62(11) . . . . ?
C1 C2 C3 C4 0.28(18) . . . . ?
C2 C3 C4 F1 -177.43(10) . . . . ?
C2 C3 C4 C5 2.27(19) . . . . ?
F1 C4 C5 C6 177.19(10) . . . . ?
C3 C4 C5 C6 -2.52(18) . . . . ?
C4 C5 C6 C1 0.22(17) . . . . ?
C2 C1 C6 C5 2.17(17) . . . . ?
C7 C1 C6 C5 -176.92(10) . . . . ?
C2 C1 C7 C8 -9.27(19) . . . . ?
C6 C1 C7 C8 169.78(11) . . . . ?
C1 C7 C8 C9 -179.16(10) . . . . ?
N2 N1 C9 O1 169.29(10) . . . . ?
C10 N1 C9 O1 8.84(16) . . . . ?
N2 N1 C9 C8 -12.45(14) . . . . ?
C10 N1 C9 C8 -172.90(10) . . . . ?
C7 C8 C9 O1 -3.31(18) . . . . ?
C7 C8 C9 N1 178.49(10) . . . . ?
C14 N3 C10 C11 -1.78(17) . . . . ?
C14 N3 C10 N1 177.00(10) . . . . ?
C9 N1 C10 N3 115.84(12) . . . . ?
N2 N1 C10 N3 -43.91(14) . . . . ?
C9 N1 C10 C11 -65.32(14) . . . . ?
N2 N1 C10 C11 134.93(11) . . . . ?
N3 C10 C11 C12 2.50(17) . . . . ?
N1 C10 C11 C12 -176.22(10) . . . . ?
C10 C11 C12 C13 -1.26(17) . . . . ?
C11 C12 C13 C14 -0.45(18) . . . . ?
C10 N3 C14 C13 -0.15(18) . . . . ?
C12 C13 C14 N3 1.23(19) . . . . ?
N1 N2 C15 C22 179.36(9) . . . . ?
N1 N2 C15 C16 -5.84(15) . . . . ?
N2 C15 C16 C17 -66.97(15) . . . . ?
C22 C15 C16 C17 107.62(12) . . . . ?
N2 C15 C16 C21 111.29(13) . . . . ?
C22 C15 C16 C21 -74.12(14) . . . . ?
C21 C16 C17 C18 -1.38(17) . . . . ?
C15 C16 C17 C18 176.93(10) . . . . ?
C16 C17 C18 C19 -1.06(18) . . . . ?
C17 C18 C19 C20 2.22(18) . . . . ?
C18 C19 C20 C21 -0.95(18) . . . . ?
C19 C20 C21 C16 -1.48(17) . . . . ?
C17 C16 C21 C20 2.64(16) . . . . ?
C15 C16 C21 C20 -175.60(10) . . . . ?
N2 C15 C22 C23 158.29(11) . . . . ?
C16 C15 C22 C23 -16.77(15) . . . . ?
N2 C15 C22 C27 -17.67(15) . . . . ?
C16 C15 C22 C27 167.27(10) . . . . ?
C27 C22 C23 C24 1.82(17) . . . . ?
C15 C22 C23 C24 -174.21(10) . . . . ?
C22 C23 C24 C25 -1.74(18) . . . . ?
C23 C24 C25 C26 0.61(19) . . . . ?
C24 C25 C26 C27 0.41(19) . . . . ?
C25 C26 C27 C22 -0.31(18) . . . . ?
C23 C22 C27 C26 -0.80(16) . . . . ?
C15 C22 C27 C26 175.21(10) . . . . ?
C33 C28 C29 C30 -1.88(17) . . . . ?
C34 C28 C29 C30 178.00(11) . . . . ?
C28 C29 C30 C31 -0.07(18) . . . . ?
C29 C30 C31 F2 -178.24(10) . . . . ?
C29 C30 C31 C32 1.86(19) . . . . ?
F2 C31 C32 C33 178.52(10) . . . . ?
C30 C31 C32 C33 -1.57(18) . . . . ?
C31 C32 C33 C28 -0.50(18) . . . . ?
C29 C28 C33 C32 2.18(17) . . . . ?
C34 C28 C33 C32 -177.71(11) . . . . ?
C33 C28 C34 C35 170.69(12) . . . . ?
C29 C28 C34 C35 -9.19(19) . . . . ?
C28 C34 C35 C36 -178.67(11) . . . . ?
N5 N4 C36 O2 167.88(10) . . . . ?
C37 N4 C36 O2 8.59(16) . . . . ?
N5 N4 C36 C35 -14.33(14) . . . . ?
C37 N4 C36 C35 -173.62(10) . . . . ?
C34 C35 C36 O2 4.63(17) . . . . ?
C34 C35 C36 N4 -173.08(11) . . . . ?
C41 N6 C37 C38 -2.09(18) . . . . ?
C41 N6 C37 N4 176.81(11) . . . . ?
C36 N4 C37 N6 110.38(12) . . . . ?
N5 N4 C37 N6 -48.44(14) . . . . ?
C36 N4 C37 C38 -70.65(14) . . . . ?
N5 N4 C37 C38 130.52(11) . . . . ?
N6 C37 C38 C39 3.20(18) . . . . ?
N4 C37 C38 C39 -175.65(11) . . . . ?
C37 C38 C39 C40 -1.39(19) . . . . ?
C38 C39 C40 C41 -1.2(2) . . . . ?
C37 N6 C41 C40 -0.9(2) . . . . ?
C39 C40 C41 N6 2.5(2) . . . . ?
N4 N5 C42 C49 176.21(9) . . . . ?
N4 N5 C42 C43 -9.00(16) . . . . ?
N5 C42 C43 C44 -65.85(15) . . . . ?
C49 C42 C43 C44 108.77(12) . . . . ?
N5 C42 C43 C48 113.32(13) . . . . ?
C49 C42 C43 C48 -72.06(14) . . . . ?
C48 C43 C44 C45 -1.22(17) . . . . ?
C42 C43 C44 C45 177.97(10) . . . . ?
C43 C44 C45 C46 -0.59(18) . . . . ?
C44 C45 C46 C47 1.46(18) . . . . ?
C45 C46 C47 C48 -0.50(17) . . . . ?
C46 C47 C48 C43 -1.32(17) . . . . ?
C44 C43 C48 C47 2.18(16) . . . . ?
C42 C43 C48 C47 -176.99(10) . . . . ?
N5 C42 C49 C50 160.37(11) . . . . ?
C43 C42 C49 C50 -14.75(15) . . . . ?
N5 C42 C49 C54 -17.04(15) . . . . ?
C43 C42 C49 C54 167.85(10) . . . . ?
C54 C49 C50 C51 1.79(17) . . . . ?
C42 C49 C50 C51 -175.64(11) . . . . ?
C49 C50 C51 C52 -1.0(2) . . . . ?
C50 C51 C52 C53 -0.2(2) . . . . ?
C51 C52 C53 C54 0.5(2) . . . . ?
C52 C53 C54 C49 0.34(19) . . . . ?
C50 C49 C54 C53 -1.47(17) . . . . ?
C42 C49 C54 C53 175.97(10) . . . . ?

#==============================================================================

#==============================================================================
# Additional structures and associated data_? identifiers
# should be added at this point if there is more than one 
# structure analysis in the CIF.

_shelx_res_file                  
;

    shelxl.res created by SHELXL-2014/7

TITL xcalibur
CELL  1.54187 12.22080 12.97810 15.65150 90.05000 96.32000 117.49500
ZERR  2 0.00050 0.00040 0.00030 0.00200 0.00200 0.00300
LATT 1
SFAC C H F N O
UNIT 108 80 4 12 4
L.S. 10
FMAP 2
PLAN 20
WPDB -2
HTAB
BOND $H
CONF
LIST 4
TEMP -180.0
ACTA
SIZE 0.259 0.117 0.067
WGHT    0.063700    0.138300
BASF   0.46119
FVAR       4.58557
F1    3    0.435650    0.332691    0.335898    11.00000    0.03886    0.02851 =
         0.04495    0.00463    0.02014    0.02218
F2    3    0.597689    1.185452   -0.158838    11.00000    0.05011    0.03104 =
         0.02965    0.00146   -0.00421    0.02700
O1    5    0.070842    0.666159    0.540328    11.00000    0.01736    0.02264 =
         0.04031   -0.00799    0.00249    0.00752
O2    5    0.924715    0.830861    0.121631    11.00000    0.01910    0.02716 =
         0.03833    0.00470    0.00294    0.01017
N1    4    0.244338    0.822577    0.602218    11.00000    0.01536    0.01734 =
         0.02620   -0.00258    0.00165    0.00775
N2    4    0.373345    0.866958    0.627830    11.00000    0.01591    0.01938 =
         0.02249   -0.00142    0.00167    0.00836
N3    4    0.196337    0.870577    0.731911    11.00000    0.02596    0.02143 =
         0.02722    0.00146    0.00684    0.01267
N4    4    0.748124    0.671188    0.143475    11.00000    0.01753    0.02133 =
         0.02338    0.00168    0.00148    0.01125
N5    4    0.618974    0.625285    0.145352    11.00000    0.01748    0.02275 =
         0.02109    0.00112    0.00217    0.01103
N6    4    0.798011    0.622232    0.280595    11.00000    0.03761    0.02492 =
         0.02590   -0.00088   -0.00571    0.01455
C1    1    0.272987    0.515224    0.433740    11.00000    0.02204    0.01952 =
         0.01891    0.00160    0.00190    0.01070
C2    1    0.401081    0.569049    0.428783    11.00000    0.02259    0.02018 =
         0.02528   -0.00118    0.00243    0.00922
AFIX  43
H2    2    0.450728    0.648112    0.448880    11.00000   -1.20000
AFIX   0
C3    1    0.456363    0.508700    0.395027    11.00000    0.02210    0.02587 =
         0.02843    0.00327    0.00690    0.01213
AFIX  43
H3    2    0.543308    0.545126    0.391909    11.00000   -1.20000
AFIX   0
C4    1    0.381563    0.393981    0.365983    11.00000    0.03241    0.02368 =
         0.02474    0.00479    0.01128    0.01892
C5    1    0.254990    0.338696    0.366417    11.00000    0.02961    0.01701 =
         0.02486    0.00135    0.00667    0.01037
AFIX  43
H5    2    0.205982    0.260633    0.343837    11.00000   -1.20000
AFIX   0
C6    1    0.200475    0.399839    0.400714    11.00000    0.02184    0.01924 =
         0.02291    0.00197    0.00347    0.00928
AFIX  43
H6    2    0.113068    0.363107    0.401825    11.00000   -1.20000
AFIX   0
C7    1    0.210932    0.572986    0.472995    11.00000    0.01847    0.01998 =
         0.02178    0.00086    0.00154    0.00896
AFIX  43
H7    2    0.122619    0.533485    0.465331    11.00000   -1.20000
AFIX   0
C8    1    0.264694    0.675147    0.518436    11.00000    0.01848    0.01933 =
         0.02538    0.00009    0.00360    0.00846
AFIX  43
H8    2    0.352662    0.719580    0.527822    11.00000   -1.20000
AFIX   0
C9    1    0.184726    0.717619    0.553769    11.00000    0.02025    0.01743 =
         0.02386    0.00010    0.00335    0.00772
C10   1    0.172638    0.862380    0.646667    11.00000    0.01664    0.01461 =
         0.02912   -0.00086    0.00465    0.00644
C11   1    0.087758    0.891114    0.600702    11.00000    0.01916    0.01878 =
         0.03278   -0.00226    0.00009    0.00810
AFIX  43
H11   2    0.071844    0.880762    0.539691    11.00000   -1.20000
AFIX   0
C12   1    0.026962    0.935547    0.647173    11.00000    0.01855    0.02074 =
         0.04805   -0.00256    0.00160    0.01042
AFIX  43
H12   2   -0.030665    0.957835    0.618266    11.00000   -1.20000
AFIX   0
C13   1    0.051277    0.946993    0.736081    11.00000    0.02453    0.02261 =
         0.04638   -0.00249    0.01177    0.01148
AFIX  43
H13   2    0.011346    0.977671    0.769335    11.00000   -1.20000
AFIX   0
C14   1    0.135166    0.912630    0.775239    11.00000    0.03143    0.02621 =
         0.03084   -0.00020    0.00990    0.01417
AFIX  43
H14   2    0.150456    0.919127    0.836338    11.00000   -1.20000
AFIX   0
C15   1    0.438901    0.978612    0.637538    11.00000    0.02009    0.01851 =
         0.01677   -0.00093    0.00337    0.00927
C16   1    0.389965    1.063257    0.615932    11.00000    0.01565    0.01498 =
         0.02259   -0.00011    0.00200    0.00549
C17   1    0.353120    1.071041    0.529755    11.00000    0.02389    0.01942 =
         0.02212   -0.00093    0.00284    0.00973
AFIX  43
H17   2    0.363162    1.026135    0.486231    11.00000   -1.20000
AFIX   0
C18   1    0.301593    1.144610    0.507414    11.00000    0.02602    0.02381 =
         0.02513    0.00378    0.00018    0.01127
AFIX  43
H18   2    0.277783    1.150843    0.448563    11.00000   -1.20000
AFIX   0
C19   1    0.284970    1.208761    0.570860    11.00000    0.02299    0.01890 =
         0.03490    0.00324    0.00210    0.01131
AFIX  43
H19   2    0.247093    1.256804    0.555598    11.00000   -1.20000
AFIX   0
C20   1    0.323663    1.202918    0.656866    11.00000    0.02443    0.01787 =
         0.03003   -0.00271    0.00454    0.00977
AFIX  43
H20   2    0.313345    1.247861    0.700215    11.00000   -1.20000
AFIX   0
C21   1    0.377465    1.131284    0.679428    11.00000    0.02076    0.01817 =
         0.02164   -0.00195    0.00059    0.00747
AFIX  43
H21   2    0.405678    1.128682    0.738031    11.00000   -1.20000
AFIX   0
C22   1    0.573381    1.021930    0.665306    11.00000    0.01994    0.02095 =
         0.01706   -0.00352    0.00190    0.01000
C23   1    0.658569    1.135344    0.650372    11.00000    0.02250    0.02100 =
         0.02409   -0.00182    0.00126    0.00888
AFIX  43
H23   2    0.629543    1.187151    0.627126    11.00000   -1.20000
AFIX   0
C24   1    0.785510    1.173251    0.669186    11.00000    0.02165    0.02446 =
         0.03233   -0.00291    0.00181    0.00481
AFIX  43
H24   2    0.842802    1.250018    0.657280    11.00000   -1.20000
AFIX   0
C25   1    0.828937    1.099240    0.705358    11.00000    0.01876    0.03493 =
         0.03222   -0.00666   -0.00112    0.01096
AFIX  43
H25   2    0.915725    1.125403    0.718737    11.00000   -1.20000
AFIX   0
C26   1    0.744577    0.986639    0.721855    11.00000    0.02567    0.03020 =
         0.02685   -0.00374   -0.00098    0.01707
AFIX  43
H26   2    0.774032    0.936039    0.746933    11.00000   -1.20000
AFIX   0
C27   1    0.617745    0.947594    0.701987    11.00000    0.02321    0.02164 =
         0.02219   -0.00183    0.00218    0.01161
AFIX  43
H27   2    0.560812    0.870393    0.713231    11.00000   -1.20000
AFIX   0
C28   1    0.738623    0.989812   -0.026932    11.00000    0.02557    0.02203 =
         0.02076    0.00067    0.00602    0.01248
C29   1    0.610332    0.944761   -0.050607    11.00000    0.02590    0.02343 =
         0.02574    0.00301    0.00400    0.01099
AFIX  43
H29   2    0.555428    0.868754   -0.035588    11.00000   -1.20000
AFIX   0
C30   1    0.562754    1.010147   -0.095783    11.00000    0.02831    0.02966 =
         0.02449   -0.00033    0.00155    0.01588
AFIX  43
H30   2    0.475817    0.979841   -0.111995    11.00000   -1.20000
AFIX   0
C31   1    0.644708    1.120165   -0.116573    11.00000    0.03992    0.02583 =
         0.01901    0.00042    0.00178    0.02188
C32   1    0.771229    1.166817   -0.096817    11.00000    0.03604    0.02098 =
         0.02519    0.00358    0.00841    0.01351
AFIX  43
H32   2    0.825221    1.242253   -0.113362    11.00000   -1.20000
AFIX   0
C33   1    0.818029    1.100467   -0.051903    11.00000    0.02571    0.02419 =
         0.02599    0.00188    0.00740    0.01190
AFIX  43
H33   2    0.905363    1.130765   -0.037939    11.00000   -1.20000
AFIX   0
C34   1    0.793393    0.925865    0.023181    11.00000    0.02110    0.02309 =
         0.02478   -0.00090    0.00318    0.01128
AFIX  43
H34   2    0.881406    0.958736    0.028376    11.00000   -1.20000
AFIX   0
C35   1    0.734780    0.827118    0.062410    11.00000    0.02039    0.02236 =
         0.02333   -0.00066    0.00186    0.01090
AFIX  43
H35   2    0.646677    0.788239    0.059064    11.00000   -1.20000
AFIX   0
C36   1    0.810736    0.779738    0.111311    11.00000    0.02214    0.02174 =
         0.02228   -0.00079    0.00289    0.01150
C37   1    0.818560    0.628197    0.198832    11.00000    0.01866    0.01842 =
         0.02943   -0.00057   -0.00383    0.00873
C38   1    0.898287    0.595262    0.165067    11.00000    0.01747    0.02405 =
         0.05076    0.00063    0.00170    0.00980
AFIX  43
H38   2    0.912697    0.605011    0.106499    11.00000   -1.20000
AFIX   0
C39   1    0.956394    0.547170    0.220948    11.00000    0.01825    0.02548 =
         0.08704    0.00070   -0.00737    0.01200
AFIX  43
H39   2    1.010719    0.521444    0.200778    11.00000   -1.20000
AFIX   0
C40   1    0.934557    0.537076    0.305979    11.00000    0.03402    0.02658 =
         0.06810    0.00658   -0.02565    0.00906
AFIX  43
H40   2    0.972162    0.503096    0.344887    11.00000   -1.20000
AFIX   0
C41   1    0.857555    0.577093    0.332986    11.00000    0.04846    0.02876 =
         0.03721    0.00271   -0.01691    0.01332
AFIX  43
H41   2    0.845484    0.572742    0.392069    11.00000   -1.20000
AFIX   0
C42   1    0.554842    0.513349    0.144535    11.00000    0.02112    0.02239 =
         0.01519    0.00147    0.00112    0.01283
C43   1    0.603518    0.428889    0.129444    11.00000    0.01676    0.01811 =
         0.02206   -0.00030    0.00075    0.00856
C44   1    0.638343    0.422309    0.048627    11.00000    0.02571    0.02189 =
         0.02045    0.00070    0.00130    0.01247
AFIX  43
H44   2    0.628339    0.468703    0.004598    11.00000   -1.20000
AFIX   0
C45   1    0.687677    0.347988    0.032346    11.00000    0.02956    0.02602 =
         0.02401   -0.00160    0.00619    0.01430
AFIX  43
H45   2    0.710654    0.343069   -0.022971    11.00000   -1.20000
AFIX   0
C46   1    0.703465    0.280839    0.096845    11.00000    0.02423    0.02061 =
         0.03329   -0.00084    0.00456    0.01322
AFIX  43
H46   2    0.739002    0.231393    0.086015    11.00000   -1.20000
AFIX   0
C47   1    0.667311    0.285961    0.177170    11.00000    0.02204    0.02080 =
         0.02817    0.00414    0.00233    0.01131
AFIX  43
H47   2    0.677531    0.239542    0.221097    11.00000   -1.20000
AFIX   0
C48   1    0.616160    0.358988    0.193348    11.00000    0.02004    0.02198 =
         0.02206    0.00285    0.00412    0.01055
AFIX  43
H48   2    0.589852    0.361241    0.247907    11.00000   -1.20000
AFIX   0
C49   1    0.420674    0.468541    0.152270    11.00000    0.02031    0.02492 =
         0.01715    0.00364    0.00156    0.01256
C50   1    0.335644    0.353471    0.126507    11.00000    0.02365    0.02641 =
         0.02532   -0.00046    0.00217    0.01312
AFIX  43
H50   2    0.364449    0.301787    0.107554    11.00000   -1.20000
AFIX   0
C51   1    0.209101    0.313852    0.128353    11.00000    0.02226    0.02973 =
         0.03673   -0.00208    0.00118    0.00809
AFIX  43
H51   2    0.151730    0.235691    0.109850    11.00000   -1.20000
AFIX   0
C52   1    0.166506    0.388335    0.157186    11.00000    0.02005    0.04023 =
         0.04095    0.00370    0.00508    0.01517
AFIX  43
H52   2    0.080025    0.361404    0.158318    11.00000   -1.20000
AFIX   0
C53   1    0.250899    0.502570    0.184424    11.00000    0.02581    0.03410 =
         0.03379    0.00438    0.00672    0.01953
AFIX  43
H53   2    0.221774    0.553390    0.204596    11.00000   -1.20000
AFIX   0
C54   1    0.376965    0.542833    0.182386    11.00000    0.02435    0.02512 =
         0.02382    0.00385    0.00388    0.01419
AFIX  43
H54   2    0.433977    0.620894    0.201411    11.00000   -1.20000
AFIX   0
HKLF 5

REM  xcalibur
REM R1 =  0.0358 for   13604 Fo > 4sig(Fo)  and  0.0398 for all   15380 data
REM    578 parameters refined using      0 restraints

END

WGHT      0.0637      0.1383

REM No hydrogen bonds found for HTAB generation

REM Highest difference peak  0.205,  deepest hole -0.219,  1-sigma level  0.038
Q1    1   0.4152  1.0264  0.6291  11.00000  0.05    0.21
Q2    1   0.5959  0.9862  0.6792  11.00000  0.05    0.19
Q3    1   0.5855  0.4644  0.1357  11.00000  0.05    0.18
Q4    1   0.5968  0.3892  0.1598  11.00000  0.05    0.18
Q5    1   0.7579  0.9538 -0.0064  11.00000  0.05    0.17
Q6    1   0.7738  0.8032  0.0805  11.00000  0.05    0.16
Q7    1   0.5053  0.9988  0.6508  11.00000  0.05    0.16
Q8    1   0.3188  0.5414  0.4200  11.00000  0.05    0.15
Q9    1   0.3774  1.0933  0.6456  11.00000  0.05    0.15
Q10   1   0.4054  0.4459  0.3603  11.00000  0.05    0.15
Q11   1   0.7817  0.6481  0.1716  11.00000  0.05    0.15
Q12   1   0.1948  0.3460  0.1712  11.00000  0.05    0.14
Q13   1   0.2243  0.6918  0.5394  11.00000  0.05    0.14
Q14   1   0.5636  0.6609  0.1578  11.00000  0.05    0.14
Q15   1   1.0171  0.5228  0.1577  11.00000  0.05    0.14
Q16   1   0.2483  0.5424  0.4380  11.00000  0.05    0.14
Q17   1   0.6778  0.3541  0.1903  11.00000  0.05    0.14
Q18   1   0.3486  1.1175  0.5191  11.00000  0.05    0.14
Q19   1   0.3157  0.3716  0.3589  11.00000  0.05    0.13
Q20   1   0.4868  0.4890  0.1454  11.00000  0.05    0.13
;

_shelx_res_checksum              81741
####################################################################### 
# 
# This file contains crystal structure data downloaded from the 
# Cambridge Structural Database (CSD) hosted by the Cambridge 
# Crystallographic Data Centre (CCDC).
# 
# Full information about CCDC data access policies and citation 
# guidelines are available at http://www.ccdc.cam.ac.uk/access/V1 
# 
# Audit and citation data items may have been added by the CCDC. 
# Please retain this information to preserve the provenance of 
# this file and to allow appropriate attribution of the data. 
# 
#######################################################################

data_160309adachi
_database_code_depnum_ccdc_archive 'CCDC 1495003'
_audit_update_record             
;
2016-07-20 deposited with the CCDC.
2016-09-23 downloaded from the CCDC.
;

#==============================================================================
# CHEMICAL DATA

_chemical_formula_sum            'C30 H27 N3 O'
_chemical_formula_moiety         'C30 H27 N3 O'
_chemical_formula_weight         445.56
_chemical_melting_point          ?

#==============================================================================
# CRYSTAL DATA
_space_group_crystal_system      monoclinic
_space_group_name_H-M_alt        'P 1 21/c 1'
_space_group_name_Hall           '-P 2ybc'
_space_group_IT_number           14
loop_
_space_group_symop_id
_space_group_symop_operation_xyz
1 +X,+Y,+Z
2 -X,1/2+Y,1/2-Z
3 -X,-Y,-Z
4 +X,-1/2-Y,-1/2+Z
#------------------------------------------------------------------------------
_cell_length_a                   18.8592(4)
_cell_length_b                   7.68843(16)
_cell_length_c                   18.4442(3)
_cell_angle_alpha                90.0000
_cell_angle_beta                 114.263(8)
_cell_angle_gamma                90.0000
_cell_volume                     2438.13(17)
_cell_formula_units_Z            4
_cell_measurement_reflns_used    16082
_cell_measurement_theta_min      4.37
_cell_measurement_theta_max      68.53
_cell_measurement_temperature    93
#------------------------------------------------------------------------------
_exptl_crystal_description       block
_exptl_crystal_colour            colorless
_exptl_crystal_size_max          0.200
_exptl_crystal_size_mid          0.200
_exptl_crystal_size_min          0.200
_exptl_crystal_density_diffrn    1.214
_exptl_crystal_density_meas      ?
_exptl_crystal_density_method    'not measured'
_exptl_crystal_F_000             944.00
_exptl_absorpt_coefficient_mu    0.581
_exptl_absorpt_correction_type   multi-scan
_exptl_absorpt_process_details   'ABSCOR (Rigaku, 1995)'
_exptl_absorpt_correction_T_min  0.726
_exptl_absorpt_correction_T_max  0.890

#==============================================================================
# EXPERIMENTAL DATA

_diffrn_ambient_temperature      93
_diffrn_radiation_type           'Cu K\a'
_diffrn_radiation_wavelength     1.54187
_diffrn_measurement_device_type  'Rigaku R-AXIS RAPID'
_diffrn_measurement_method       \w
_diffrn_detector_area_resol_mean 10.000
_diffrn_reflns_number            25572
_diffrn_reflns_av_R_equivalents  0.0902
_diffrn_reflns_theta_max         68.249
_diffrn_reflns_theta_min         4.813
_diffrn_reflns_theta_full        67.687
_diffrn_measured_fraction_theta_max 1.000
_diffrn_measured_fraction_theta_full 1.000
_diffrn_reflns_Laue_measured_fraction_max 1.000
_diffrn_reflns_Laue_measured_fraction_full 1.000
_diffrn_reflns_point_group_measured_fraction_max 1.000
_diffrn_reflns_point_group_measured_fraction_full 1.000
_diffrn_reflns_limit_h_min       -22
_diffrn_reflns_limit_h_max       22
_diffrn_reflns_limit_k_min       -9
_diffrn_reflns_limit_k_max       9
_diffrn_reflns_limit_l_min       -22
_diffrn_reflns_limit_l_max       22
_diffrn_standards_number         0
_diffrn_standards_interval_count .
_diffrn_standards_decay_%        ?
_reflns_number_total             4459
_reflns_number_gt                2909
_reflns_threshold_expression     F^2^>2.0\s(F^2^)
_reflns_Friedel_coverage         0.000
_reflns_Friedel_fraction_max     .
_reflns_Friedel_fraction_full    .

#==============================================================================
# REFINEMENT DATA

_refine_special_details          
;
    Refinement was performed using all reflections. The weighted 
    R-factor (wR) and goodness of fit (S) are based on F^2^.
    R-factor (gt) are based on F. The threshold expression of
    F^2^ > 2.0 sigma(F^2^) is used only for calculating R-factor (gt).
;
_refine_ls_structure_factor_coef Fsqd
_refine_ls_R_factor_all          0.1009
_refine_ls_R_factor_gt           0.0550
_refine_ls_wR_factor_ref         0.1747
_refine_ls_wR_factor_gt          0.1637
_refine_ls_number_restraints     0
_refine_ls_hydrogen_treatment    constr
_refine_ls_number_reflns         4459
_refine_ls_number_parameters     307
_refine_ls_goodness_of_fit_ref   1.047
_refine_ls_weighting_scheme      calc
_refine_ls_weighting_details     
'w = 1/[\s^2^(Fo^2^)+(0.0860P)^2^] where P=(Fo^2^+2Fc^2^)/3'
_atom_sites_solution_hydrogens   geom
_atom_sites_solution_primary     direct
_atom_sites_solution_secondary   difmap
_refine_ls_shift/su_max          0.000
_refine_diff_density_max         0.55
_refine_diff_density_min         -0.62
_refine_ls_extinction_method     none
_refine_ls_extinction_coef       ?

loop_
_atom_type_symbol
_atom_type_description
_atom_type_scat_dispersion_real
_atom_type_scat_dispersion_imag
_atom_type_scat_source
C C 0.0181 0.0091
;
International Tables for Crystallography
(Vol. C, Tables 4.2.6.8 and 6.1.1.4)
;
H H 0.0000 0.0000
;
International Tables for Crystallography
(Vol. C, Table 6.1.1.4)
;
N N 0.0311 0.0180
;
International Tables for Crystallography
(Vol. C, Tables 4.2.6.8 and 6.1.1.4)
;
O O 0.0492 0.0322
;
International Tables for Crystallography
(Vol. C, Tables 4.2.6.8 and 6.1.1.4)
;

#==============================================================================
# ATOMIC COORDINATES AND THERMAL PARAMETERS

loop_
_atom_site_label
_atom_site_type_symbol
_atom_site_fract_x
_atom_site_fract_y
_atom_site_fract_z
_atom_site_U_iso_or_equiv
_atom_site_adp_type
_atom_site_occupancy
_atom_site_site_symmetry_order
_atom_site_calc_flag
_atom_site_refinement_flags_posn
_atom_site_refinement_flags_adp
_atom_site_refinement_flags_occupancy
_atom_site_disorder_assembly
_atom_site_disorder_group
O1 O 0.67253(11) 0.8559(2) 0.36976(10) 0.0228(5) Uani 1 1 d . . . . .
N2 N 0.76585(12) 0.7852(3) 0.52271(12) 0.0178(5) Uani 1 1 d . . . . .
N3 N 0.68580(12) 0.7332(3) 0.48752(12) 0.0168(5) Uani 1 1 d . . . . .
N4 N 0.59712(13) 0.8647(3) 0.53030(13) 0.0201(5) Uani 1 1 d . . . . .
C5 C 0.89205(16) 0.7786(3) 0.52989(14) 0.0180(6) Uani 1 1 d . . . . .
C6 C 0.82121(16) 0.5208(3) 0.67473(15) 0.0186(6) Uani 1 1 d . . . . .
C7 C 0.68602(16) 0.6513(3) 0.61618(15) 0.0185(6) Uani 1 1 d . . . . .
C8 C 0.98377(16) 1.0110(4) 0.58809(15) 0.0239(6) Uani 1 1 d . . . . .
H8 H 0.9942 1.1299 0.6025 0.029 Uiso 1 1 calc R U . . .
C9 C 0.65413(15) 0.7495(3) 0.54592(15) 0.0161(6) Uani 1 1 d . . . . .
C10 C 0.60004(16) 0.8078(3) 0.65896(16) 0.0232(6) Uani 1 1 d . . . . .
H10 H 0.5811 0.8335 0.6982 0.028 Uiso 1 1 calc R U . . .
C11 C 0.74161(16) 0.5026(3) 0.62868(15) 0.0184(6) Uani 1 1 d . . . . .
C12 C 0.76371(15) 0.3075(3) 0.32304(16) 0.0216(6) Uani 1 1 d . . . . .
H12 H 0.7548 0.2168 0.2853 0.026 Uiso 1 1 calc R U . . .
C13 C 0.79136(14) 0.5729(3) 0.43370(15) 0.0166(6) Uani 1 1 d . . . . .
C14 C 0.81099(15) 0.7138(3) 0.49479(14) 0.0165(6) Uani 1 1 d . . . . .
C15 C 0.77721(16) 0.4755(3) 0.30497(16) 0.0238(6) Uani 1 1 d . . . . .
H15 H 0.7768 0.5005 0.2543 0.029 Uiso 1 1 calc R U . . .
C16 C 1.02998(17) 0.7235(4) 0.58192(16) 0.0271(7) Uani 1 1 d . . . . .
H16 H 1.0721 0.6451 0.5927 0.033 Uiso 1 1 calc R U . . .
C17 C 0.64226(16) 0.7830(3) 0.40807(15) 0.0177(6) Uani 1 1 d . . . . .
C18 C 0.65843(16) 0.6875(3) 0.67360(16) 0.0209(6) Uani 1 1 d . . . . .
H18 H 0.6799 0.6289 0.7233 0.025 Uiso 1 1 calc R U . . .
C19 C 0.76329(16) 0.2725(3) 0.39618(16) 0.0229(6) Uani 1 1 d . . . . .
H19 H 0.7532 0.1577 0.4084 0.028 Uiso 1 1 calc R U . . .
C20 C 0.90771(16) 0.9528(3) 0.55141(15) 0.0214(6) Uani 1 1 d . . . . .
H20 H 0.8660 1.0321 0.5409 0.026 Uiso 1 1 calc R U . . .
C21 C 0.56967(17) 0.8903(3) 0.58612(16) 0.0232(6) Uani 1 1 d . . . . .
H21 H 0.5275 0.9686 0.5749 0.028 Uiso 1 1 calc R U . . .
C22 C 0.51172(17) 0.7837(3) 0.30261(16) 0.0249(7) Uani 1 1 d . . . . .
H22 H 0.5326 0.8595 0.2757 0.030 Uiso 1 1 calc R U . . .
C23 C 0.77749(15) 0.4039(3) 0.45202(16) 0.0206(6) Uani 1 1 d . . . . .
H23 H 0.7778 0.3788 0.5026 0.025 Uiso 1 1 calc R U . . .
C24 C 0.83645(18) 0.2123(3) 0.66077(16) 0.0264(7) Uani 1 1 d . . . . .
H24 H 0.8688 0.1122 0.6732 0.032 Uiso 1 1 calc R U . . .
C25 C 0.55985(16) 0.7290(3) 0.37381(16) 0.0212(6) Uani 1 1 d . . . . .
H25 H 0.5413 0.6543 0.4032 0.025 Uiso 1 1 calc R U . . .
C26 C 0.75789(18) 0.1960(3) 0.61408(16) 0.0246(7) Uani 1 1 d . . . . .
H26 H 0.7369 0.0850 0.5938 0.029 Uiso 1 1 calc R U . . .
C27 C 0.85795(16) 0.6932(3) 0.70884(16) 0.0236(6) Uani 1 1 d . . . . .
H27A H 0.9141 0.6776 0.7391 0.028 Uiso 1 1 calc R U . . .
H27B H 0.8486 0.7760 0.6655 0.028 Uiso 1 1 calc R U . . .
H27C H 0.8350 0.7380 0.7441 0.028 Uiso 1 1 calc R U . . .
C28 C 0.79131(16) 0.6070(3) 0.36015(16) 0.0206(6) Uani 1 1 d . . . . .
H28 H 0.8010 0.7217 0.3474 0.025 Uiso 1 1 calc R U . . .
C29 C 0.70923(17) 0.3399(3) 0.59642(15) 0.0214(6) Uani 1 1 d . . . . .
C30 C 0.95424(16) 0.6642(4) 0.54435(16) 0.0239(6) Uani 1 1 d . . . . .
H30 H 0.9444 0.5460 0.5284 0.029 Uiso 1 1 calc R U . . .
C31 C 0.62447(17) 0.3224(3) 0.54188(17) 0.0281(7) Uani 1 1 d . . . . .
H31A H 0.5989 0.4358 0.5360 0.034 Uiso 1 1 calc R U . . .
H31B H 0.6194 0.2812 0.4897 0.034 Uiso 1 1 calc R U . . .
H31C H 0.5998 0.2389 0.5644 0.034 Uiso 1 1 calc R U . . .
C32 C 0.86843(17) 0.3728(3) 0.68957(16) 0.0240(6) Uani 1 1 d . . . . .
H32 H 0.9229 0.3829 0.7197 0.029 Uiso 1 1 calc R U . . .
C33 C 1.04464(17) 0.8954(4) 0.60374(16) 0.0261(7) Uani 1 1 d . . . . .
H33 H 1.0968 0.9350 0.6297 0.031 Uiso 1 1 calc R U . . .
C34 C 0.42876(17) 0.7383(4) 0.26096(18) 0.0360(8) Uani 1 1 d . . . . .
H34A H 0.4068 0.7965 0.2091 0.043 Uiso 1 1 calc R U . . .
H34B H 0.4234 0.6121 0.2532 0.043 Uiso 1 1 calc R U . . .
H34C H 0.4009 0.7762 0.2928 0.043 Uiso 1 1 calc R U . . .

loop_
_atom_site_aniso_label
_atom_site_aniso_U_11
_atom_site_aniso_U_22
_atom_site_aniso_U_33
_atom_site_aniso_U_23
_atom_site_aniso_U_13
_atom_site_aniso_U_12
O1 0.0247(12) 0.0252(10) 0.0217(10) 0.0041(8) 0.0127(9) 0.0025(8)
N2 0.0127(13) 0.0207(12) 0.0192(11) 0.0010(9) 0.0057(10) -0.0003(9)
N3 0.0148(13) 0.0184(11) 0.0187(11) -0.0005(9) 0.0085(10) -0.0008(9)
N4 0.0217(14) 0.0184(11) 0.0238(12) -0.0004(9) 0.0131(11) 0.0009(9)
C5 0.0196(16) 0.0214(13) 0.0150(13) 0.0002(11) 0.0092(12) 0.0020(11)
C6 0.0228(17) 0.0191(13) 0.0155(13) 0.0022(11) 0.0096(12) 0.0034(11)
C7 0.0213(17) 0.0142(12) 0.0219(14) -0.0016(10) 0.0110(13) -0.0026(11)
C8 0.0216(17) 0.0281(15) 0.0217(15) -0.0032(12) 0.0086(13) -0.0036(12)
C9 0.0191(16) 0.0103(12) 0.0213(14) -0.0034(10) 0.0107(12) -0.0029(10)
C10 0.0293(18) 0.0203(14) 0.0278(15) -0.0054(12) 0.0195(14) -0.0024(12)
C11 0.0240(17) 0.0164(13) 0.0173(13) 0.0047(10) 0.0111(12) 0.0033(11)
C12 0.0150(16) 0.0229(14) 0.0235(14) -0.0056(11) 0.0046(13) 0.0014(11)
C13 0.0113(15) 0.0193(13) 0.0177(13) -0.0004(11) 0.0044(12) 0.0026(11)
C14 0.0193(16) 0.0163(13) 0.0152(13) 0.0023(10) 0.0085(12) 0.0019(11)
C15 0.0258(18) 0.0280(15) 0.0189(14) -0.0004(11) 0.0105(13) 0.0028(12)
C16 0.0182(18) 0.0361(17) 0.0261(15) -0.0030(13) 0.0081(14) 0.0039(13)
C17 0.0198(17) 0.0151(13) 0.0198(13) -0.0013(10) 0.0098(13) 0.0026(11)
C18 0.0243(17) 0.0191(13) 0.0212(14) -0.0014(11) 0.0111(13) -0.0022(12)
C19 0.0202(17) 0.0188(13) 0.0297(16) -0.0014(12) 0.0102(14) -0.0003(11)
C20 0.0235(17) 0.0238(14) 0.0190(14) -0.0016(11) 0.0110(13) -0.0004(12)
C21 0.0239(18) 0.0189(14) 0.0324(16) -0.0020(12) 0.0171(14) 0.0014(12)
C22 0.0256(19) 0.0236(15) 0.0260(15) -0.0055(12) 0.0111(14) 0.0038(12)
C23 0.0184(16) 0.0235(14) 0.0207(14) 0.0000(11) 0.0090(13) -0.0006(11)
C24 0.042(2) 0.0214(14) 0.0232(15) 0.0071(12) 0.0204(15) 0.0122(13)
C25 0.0221(18) 0.0220(14) 0.0227(14) -0.0026(11) 0.0125(13) -0.0006(12)
C26 0.039(2) 0.0154(13) 0.0241(15) 0.0010(11) 0.0175(15) 0.0009(12)
C27 0.0218(17) 0.0258(15) 0.0206(14) -0.0009(11) 0.0059(13) 0.0020(12)
C28 0.0236(17) 0.0173(13) 0.0237(15) 0.0018(11) 0.0125(13) 0.0021(11)
C29 0.0304(18) 0.0193(13) 0.0185(14) 0.0031(11) 0.0140(13) 0.0020(12)
C30 0.0206(17) 0.0269(15) 0.0242(15) -0.0022(12) 0.0092(13) 0.0015(12)
C31 0.032(2) 0.0195(14) 0.0344(17) -0.0038(12) 0.0152(15) -0.0058(13)
C32 0.0275(18) 0.0266(15) 0.0187(14) 0.0041(11) 0.0102(13) 0.0077(12)
C33 0.0206(18) 0.0366(17) 0.0215(15) -0.0065(12) 0.0091(13) -0.0061(13)
C34 0.025(2) 0.0395(18) 0.0334(17) -0.0090(14) 0.0017(15) 0.0019(14)

#==============================================================================
_computing_data_collection       'RAPID AUTO (Rigaku, ????)'
_computing_cell_refinement       'RAPID AUTO'
_computing_data_reduction        'RAPID AUTO'
_computing_structure_solution    'SHELXT Version 2014/5 (Sheldrick, 2014)'
_computing_structure_refinement  'SHELXL Version 2014/7 (Sheldrick, 2008)'
_computing_publication_material  'CrystalStructure 4.2 (Rigaku, 2015)'
_computing_molecular_graphics    'CrystalStructure 4.2'

#==============================================================================
# MOLECULAR GEOMETRY

_geom_special_details            
;
 All esds (except the esd in the dihedral angle between two l.s. planes)
 are estimated using the full covariance matrix.  The cell esds are taken
 into account individually in the estimation of esds in distances, angles
 and torsion angles; correlations between esds in cell parameters are only
 used when they are defined by crystal symmetry.  An approximate (isotropic)
 treatment of cell esds is used for estimating esds involving l.s. planes.
;

loop_
_geom_bond_atom_site_label_1
_geom_bond_atom_site_label_2
_geom_bond_distance
_geom_bond_site_symmetry_2
_geom_bond_publ_flag
O1 C17 1.213(3) . ?
N2 C14 1.285(3) . ?
N2 N3 1.433(3) . ?
N3 C17 1.407(3) . ?
N3 C9 1.436(3) . ?
N4 C9 1.330(3) . ?
N4 C21 1.344(3) . ?
C5 C20 1.394(3) . ?
C5 C30 1.401(3) . ?
C5 C14 1.480(4) . ?
C6 C11 1.395(4) . ?
C6 C32 1.401(3) . ?
C6 C27 1.508(3) . ?
C7 C18 1.387(3) . ?
C7 C9 1.404(3) . ?
C7 C11 1.504(3) . ?
C8 C20 1.385(4) . ?
C8 C33 1.385(4) . ?
C8 H8 0.9500 . ?
C10 C18 1.377(4) . ?
C10 C21 1.379(4) . ?
C10 H10 0.9500 . ?
C11 C29 1.412(3) . ?
C12 C19 1.379(4) . ?
C12 C15 1.384(4) . ?
C12 H12 0.9500 . ?
C13 C28 1.381(3) . ?
C13 C23 1.394(3) . ?
C13 C14 1.496(3) . ?
C15 C28 1.381(3) . ?
C15 H15 0.9500 . ?
C16 C33 1.376(4) . ?
C16 C30 1.384(4) . ?
C16 H16 0.9500 . ?
C17 C25 1.477(4) . ?
C18 H18 0.9500 . ?
C19 C23 1.388(3) . ?
C19 H19 0.9500 . ?
C20 H20 0.9500 . ?
C21 H21 0.9500 . ?
C22 C25 1.321(4) . ?
C22 C34 1.474(4) . ?
C22 H22 0.9500 . ?
C23 H23 0.9500 . ?
C24 C26 1.380(4) . ?
C24 C32 1.380(4) . ?
C24 H24 0.9500 . ?
C25 H25 0.9500 . ?
C26 C29 1.388(4) . ?
C26 H26 0.9500 . ?
C27 H27A 0.9800 . ?
C27 H27B 0.9800 . ?
C27 H27C 0.9800 . ?
C28 H28 0.9500 . ?
C29 C31 1.504(4) . ?
C30 H30 0.9500 . ?
C31 H31A 0.9800 . ?
C31 H31B 0.9800 . ?
C31 H31C 0.9800 . ?
C32 H32 0.9500 . ?
C33 H33 0.9500 . ?
C34 H34A 0.9800 . ?
C34 H34B 0.9800 . ?
C34 H34C 0.9800 . ?

loop_
_geom_angle_atom_site_label_1
_geom_angle_atom_site_label_2
_geom_angle_atom_site_label_3
_geom_angle
_geom_angle_site_symmetry_1
_geom_angle_site_symmetry_3
_geom_angle_publ_flag
C14 N2 N3 116.6(2) . . ?
C17 N3 N2 116.8(2) . . ?
C17 N3 C9 120.9(2) . . ?
N2 N3 C9 108.75(19) . . ?
C9 N4 C21 117.6(2) . . ?
C20 C5 C30 119.1(3) . . ?
C20 C5 C14 120.5(2) . . ?
C30 C5 C14 120.3(2) . . ?
C11 C6 C32 118.4(2) . . ?
C11 C6 C27 122.5(2) . . ?
C32 C6 C27 119.1(3) . . ?
C18 C7 C9 116.4(2) . . ?
C18 C7 C11 119.5(2) . . ?
C9 C7 C11 123.9(2) . . ?
C20 C8 C33 119.9(3) . . ?
C20 C8 H8 120.1 . . ?
C33 C8 H8 120.1 . . ?
N4 C9 C7 124.0(2) . . ?
N4 C9 N3 116.4(2) . . ?
C7 C9 N3 119.5(2) . . ?
C18 C10 C21 118.6(2) . . ?
C18 C10 H10 120.7 . . ?
C21 C10 H10 120.7 . . ?
C6 C11 C29 121.1(2) . . ?
C6 C11 C7 121.7(2) . . ?
C29 C11 C7 117.1(2) . . ?
C19 C12 C15 119.6(2) . . ?
C19 C12 H12 120.2 . . ?
C15 C12 H12 120.2 . . ?
C28 C13 C23 119.4(2) . . ?
C28 C13 C14 120.2(2) . . ?
C23 C13 C14 120.4(2) . . ?
N2 C14 C5 114.6(2) . . ?
N2 C14 C13 127.7(2) . . ?
C5 C14 C13 117.7(2) . . ?
C28 C15 C12 120.3(2) . . ?
C28 C15 H15 119.8 . . ?
C12 C15 H15 119.8 . . ?
C33 C16 C30 120.3(3) . . ?
C33 C16 H16 119.8 . . ?
C30 C16 H16 119.8 . . ?
O1 C17 N3 121.3(2) . . ?
O1 C17 C25 123.1(2) . . ?
N3 C17 C25 115.5(2) . . ?
C10 C18 C7 120.4(3) . . ?
C10 C18 H18 119.8 . . ?
C7 C18 H18 119.8 . . ?
C12 C19 C23 120.5(2) . . ?
C12 C19 H19 119.8 . . ?
C23 C19 H19 119.8 . . ?
C8 C20 C5 120.3(3) . . ?
C8 C20 H20 119.8 . . ?
C5 C20 H20 119.8 . . ?
N4 C21 C10 122.9(3) . . ?
N4 C21 H21 118.6 . . ?
C10 C21 H21 118.6 . . ?
C25 C22 C34 126.3(3) . . ?
C25 C22 H22 116.9 . . ?
C34 C22 H22 116.9 . . ?
C19 C23 C13 119.8(2) . . ?
C19 C23 H23 120.1 . . ?
C13 C23 H23 120.1 . . ?
C26 C24 C32 120.6(3) . . ?
C26 C24 H24 119.7 . . ?
C32 C24 H24 119.7 . . ?
C22 C25 C17 120.5(3) . . ?
C22 C25 H25 119.7 . . ?
C17 C25 H25 119.7 . . ?
C24 C26 C29 120.7(3) . . ?
C24 C26 H26 119.7 . . ?
C29 C26 H26 119.7 . . ?
C6 C27 H27A 109.5 . . ?
C6 C27 H27B 109.5 . . ?
H27A C27 H27B 109.5 . . ?
C6 C27 H27C 109.5 . . ?
H27A C27 H27C 109.5 . . ?
H27B C27 H27C 109.5 . . ?
C15 C28 C13 120.5(2) . . ?
C15 C28 H28 119.8 . . ?
C13 C28 H28 119.8 . . ?
C26 C29 C11 118.5(3) . . ?
C26 C29 C31 120.3(2) . . ?
C11 C29 C31 121.2(2) . . ?
C16 C30 C5 120.0(3) . . ?
C16 C30 H30 120.0 . . ?
C5 C30 H30 120.0 . . ?
C29 C31 H31A 109.5 . . ?
C29 C31 H31B 109.5 . . ?
H31A C31 H31B 109.5 . . ?
C29 C31 H31C 109.5 . . ?
H31A C31 H31C 109.5 . . ?
H31B C31 H31C 109.5 . . ?
C24 C32 C6 120.6(3) . . ?
C24 C32 H32 119.7 . . ?
C6 C32 H32 119.7 . . ?
C16 C33 C8 120.4(3) . . ?
C16 C33 H33 119.8 . . ?
C8 C33 H33 119.8 . . ?
C22 C34 H34A 109.5 . . ?
C22 C34 H34B 109.5 . . ?
H34A C34 H34B 109.5 . . ?
C22 C34 H34C 109.5 . . ?
H34A C34 H34C 109.5 . . ?
H34B C34 H34C 109.5 . . ?

loop_
_geom_torsion_atom_site_label_1
_geom_torsion_atom_site_label_2
_geom_torsion_atom_site_label_3
_geom_torsion_atom_site_label_4
_geom_torsion
_geom_torsion_site_symmetry_1
_geom_torsion_site_symmetry_2
_geom_torsion_site_symmetry_3
_geom_torsion_site_symmetry_4
_geom_torsion_publ_flag
C14 N2 N3 C17 -67.6(3) . . . . ?
C14 N2 N3 C9 151.3(2) . . . . ?
C21 N4 C9 C7 1.3(4) . . . . ?
C21 N4 C9 N3 -176.0(2) . . . . ?
C18 C7 C9 N4 -4.1(4) . . . . ?
C11 C7 C9 N4 170.3(2) . . . . ?
C18 C7 C9 N3 173.1(2) . . . . ?
C11 C7 C9 N3 -12.4(4) . . . . ?
C17 N3 C9 N4 -22.9(3) . . . . ?
N2 N3 C9 N4 116.4(2) . . . . ?
C17 N3 C9 C7 159.6(2) . . . . ?
N2 N3 C9 C7 -61.1(3) . . . . ?
C32 C6 C11 C29 -1.1(4) . . . . ?
C27 C6 C11 C29 178.9(2) . . . . ?
C32 C6 C11 C7 174.4(2) . . . . ?
C27 C6 C11 C7 -5.6(4) . . . . ?
C18 C7 C11 C6 -82.6(3) . . . . ?
C9 C7 C11 C6 103.1(3) . . . . ?
C18 C7 C11 C29 93.1(3) . . . . ?
C9 C7 C11 C29 -81.2(3) . . . . ?
N3 N2 C14 C5 176.77(19) . . . . ?
N3 N2 C14 C13 -4.9(4) . . . . ?
C20 C5 C14 N2 -35.4(3) . . . . ?
C30 C5 C14 N2 142.4(2) . . . . ?
C20 C5 C14 C13 146.0(2) . . . . ?
C30 C5 C14 C13 -36.1(3) . . . . ?
C28 C13 C14 N2 113.4(3) . . . . ?
C23 C13 C14 N2 -70.4(4) . . . . ?
C28 C13 C14 C5 -68.2(3) . . . . ?
C23 C13 C14 C5 108.0(3) . . . . ?
C19 C12 C15 C28 0.9(4) . . . . ?
N2 N3 C17 O1 4.9(3) . . . . ?
C9 N3 C17 O1 141.1(2) . . . . ?
N2 N3 C17 C25 -179.44(19) . . . . ?
C9 N3 C17 C25 -43.2(3) . . . . ?
C21 C10 C18 C7 0.3(4) . . . . ?
C9 C7 C18 C10 3.2(4) . . . . ?
C11 C7 C18 C10 -171.6(2) . . . . ?
C15 C12 C19 C23 -1.0(4) . . . . ?
C33 C8 C20 C5 -0.2(4) . . . . ?
C30 C5 C20 C8 -1.3(4) . . . . ?
C14 C5 C20 C8 176.6(2) . . . . ?
C9 N4 C21 C10 2.6(4) . . . . ?
C18 C10 C21 N4 -3.4(4) . . . . ?
C12 C19 C23 C13 0.8(4) . . . . ?
C28 C13 C23 C19 -0.5(4) . . . . ?
C14 C13 C23 C19 -176.7(2) . . . . ?
C34 C22 C25 C17 179.1(2) . . . . ?
O1 C17 C25 C22 -11.3(4) . . . . ?
N3 C17 C25 C22 173.1(2) . . . . ?
C32 C24 C26 C29 -1.3(4) . . . . ?
C12 C15 C28 C13 -0.6(4) . . . . ?
C23 C13 C28 C15 0.4(4) . . . . ?
C14 C13 C28 C15 176.6(2) . . . . ?
C24 C26 C29 C11 -1.3(4) . . . . ?
C24 C26 C29 C31 176.7(2) . . . . ?
C6 C11 C29 C26 2.5(4) . . . . ?
C7 C11 C29 C26 -173.2(2) . . . . ?
C6 C11 C29 C31 -175.5(2) . . . . ?
C7 C11 C29 C31 8.8(3) . . . . ?
C33 C16 C30 C5 -1.4(4) . . . . ?
C20 C5 C30 C16 2.1(4) . . . . ?
C14 C5 C30 C16 -175.8(2) . . . . ?
C26 C24 C32 C6 2.7(4) . . . . ?
C11 C6 C32 C24 -1.5(4) . . . . ?
C27 C6 C32 C24 178.5(2) . . . . ?
C30 C16 C33 C8 -0.2(4) . . . . ?
C20 C8 C33 C16 1.0(4) . . . . ?

#==============================================================================

#==============================================================================
# Additional structures and associated data_? identifiers
# should be added at this point if there is more than one 
# structure analysis in the CIF.

_shelx_res_file                  
;

    shelxl.res created by SHELXL-2014/7

TITL 160309adachi
CELL  1.54187 18.85920 7.68843 18.44418 90.00000 114.26300 90.00000
ZERR  4 0.00037 0.00016 0.00034 0.00000 0.00800 0.00000
LATT 1
SYMM    -X, .50+Y, .50-Z
SFAC C H N O
UNIT 120 108 12 4
L.S. 5
FMAP 2
PLAN 42
WPDB -2
HTAB
BOND $H
CONF
LIST 4
TEMP -180.0
ACTA
SIZE 0.200 0.200 0.200
WGHT    0.086000
FVAR       0.29770
O1    4    0.672531    0.855913    0.369755    11.00000    0.02474    0.02516 =
         0.02167    0.00406    0.01266    0.00251
N2    3    0.765846    0.785163    0.522713    11.00000    0.01275    0.02067 =
         0.01919    0.00103    0.00568   -0.00028
N3    3    0.685801    0.733245    0.487521    11.00000    0.01482    0.01837 =
         0.01873   -0.00047    0.00852   -0.00079
N4    3    0.597125    0.864708    0.530299    11.00000    0.02172    0.01840 =
         0.02380   -0.00044    0.01309    0.00089
C5    1    0.892048    0.778640    0.529889    11.00000    0.01958    0.02143 =
         0.01503    0.00020    0.00917    0.00200
C6    1    0.821214    0.520795    0.674727    11.00000    0.02282    0.01911 =
         0.01553    0.00219    0.00961    0.00336
C7    1    0.686015    0.651286    0.616177    11.00000    0.02133    0.01418 =
         0.02194   -0.00159    0.01098   -0.00260
C8    1    0.983770    1.010994    0.588095    11.00000    0.02155    0.02815 =
         0.02165   -0.00321    0.00861   -0.00363
AFIX  43
H8    2    0.994179    1.129934    0.602498    11.00000   -1.20000
AFIX   0
C9    1    0.654128    0.749526    0.545923    11.00000    0.01908    0.01031 =
         0.02130   -0.00339    0.01066   -0.00289
C10   1    0.600044    0.807818    0.658958    11.00000    0.02928    0.02031 =
         0.02780   -0.00539    0.01947   -0.00244
AFIX  43
H10   2    0.581095    0.833459    0.698184    11.00000   -1.20000
AFIX   0
C11   1    0.741612    0.502567    0.628678    11.00000    0.02404    0.01642 =
         0.01732    0.00467    0.01107    0.00335
C12   1    0.763710    0.307493    0.323044    11.00000    0.01504    0.02295 =
         0.02354   -0.00558    0.00459    0.00135
AFIX  43
H12   2    0.754791    0.216818    0.285309    11.00000   -1.20000
AFIX   0
C13   1    0.791362    0.572899    0.433703    11.00000    0.01128    0.01935 =
         0.01771   -0.00043    0.00445    0.00264
C14   1    0.810988    0.713827    0.494795    11.00000    0.01931    0.01628 =
         0.01516    0.00228    0.00845    0.00189
C15   1    0.777209    0.475501    0.304972    11.00000    0.02577    0.02802 =
         0.01889   -0.00042    0.01054    0.00283
AFIX  43
H15   2    0.776774    0.500511    0.254350    11.00000   -1.20000
AFIX   0
C16   1    1.029984    0.723476    0.581923    11.00000    0.01819    0.03610 =
         0.02606   -0.00297    0.00806    0.00387
AFIX  43
H16   2    1.072064    0.645125    0.592711    11.00000   -1.20000
AFIX   0
C17   1    0.642258    0.782996    0.408065    11.00000    0.01984    0.01509 =
         0.01980   -0.00131    0.00983    0.00265
C18   1    0.658430    0.687484    0.673600    11.00000    0.02425    0.01909 =
         0.02121   -0.00144    0.01111   -0.00216
AFIX  43
H18   2    0.679925    0.628947    0.723326    11.00000   -1.20000
AFIX   0
C19   1    0.763289    0.272547    0.396183    11.00000    0.02023    0.01880 =
         0.02971   -0.00142    0.01021   -0.00027
AFIX  43
H19   2    0.753203    0.157691    0.408445    11.00000   -1.20000
AFIX   0
C20   1    0.907706    0.952833    0.551412    11.00000    0.02354    0.02385 =
         0.01899   -0.00159    0.01101   -0.00043
AFIX  43
H20   2    0.865985    1.032093    0.540867    11.00000   -1.20000
AFIX   0
C21   1    0.569671    0.890303    0.586124    11.00000    0.02392    0.01891 =
         0.03241   -0.00198    0.01713    0.00139
AFIX  43
H21   2    0.527511    0.968612    0.574949    11.00000   -1.20000
AFIX   0
C22   1    0.511718    0.783660    0.302608    11.00000    0.02556    0.02360 =
         0.02604   -0.00553    0.01114    0.00381
AFIX  43
H22   2    0.532599    0.859480    0.275671    11.00000   -1.20000
AFIX   0
C23   1    0.777491    0.403914    0.452019    11.00000    0.01841    0.02354 =
         0.02072   -0.00002    0.00901   -0.00058
AFIX  43
H23   2    0.777759    0.378764    0.502560    11.00000   -1.20000
AFIX   0
C24   1    0.836448    0.212321    0.660773    11.00000    0.04160    0.02142 =
         0.02322    0.00712    0.02037    0.01225
AFIX  43
H24   2    0.868817    0.112218    0.673209    11.00000   -1.20000
AFIX   0
C25   1    0.559848    0.728984    0.373814    11.00000    0.02214    0.02197 =
         0.02271   -0.00260    0.01247   -0.00055
AFIX  43
H25   2    0.541278    0.654306    0.403217    11.00000   -1.20000
AFIX   0
C26   1    0.757888    0.195953    0.614084    11.00000    0.03867    0.01544 =
         0.02415    0.00099    0.01751    0.00094
AFIX  43
H26   2    0.736879    0.085017    0.593813    11.00000   -1.20000
AFIX   0
C27   1    0.857952    0.693183    0.708840    11.00000    0.02182    0.02580 =
         0.02058   -0.00092    0.00594    0.00205
AFIX  33
H27A  2    0.914070    0.677573    0.739071    11.00000   -1.20000
H27B  2    0.848642    0.776036    0.665495    11.00000   -1.20000
H27C  2    0.835017    0.737962    0.744122    11.00000   -1.20000
AFIX   0
C28   1    0.791308    0.606973    0.360153    11.00000    0.02364    0.01726 =
         0.02373    0.00179    0.01253    0.00212
AFIX  43
H28   2    0.801045    0.721730    0.347444    11.00000   -1.20000
AFIX   0
C29   1    0.709228    0.339874    0.596420    11.00000    0.03044    0.01926 =
         0.01846    0.00311    0.01396    0.00199
C30   1    0.954243    0.664209    0.544348    11.00000    0.02055    0.02695 =
         0.02418   -0.00220    0.00918    0.00154
AFIX  43
H30   2    0.944409    0.545993    0.528360    11.00000   -1.20000
AFIX   0
C31   1    0.624473    0.322406    0.541880    11.00000    0.03194    0.01948 =
         0.03444   -0.00382    0.01524   -0.00577
AFIX  33
H31A  2    0.598947    0.435786    0.535972    11.00000   -1.20000
H31B  2    0.619421    0.281195    0.489699    11.00000   -1.20000
H31C  2    0.599842    0.238860    0.564441    11.00000   -1.20000
AFIX   0
C32   1    0.868430    0.372773    0.689569    11.00000    0.02748    0.02663 =
         0.01867    0.00415    0.01016    0.00770
AFIX  43
H32   2    0.922945    0.382943    0.719724    11.00000   -1.20000
AFIX   0
C33   1    1.044641    0.895413    0.603742    11.00000    0.02059    0.03661 =
         0.02151   -0.00651    0.00912   -0.00605
AFIX  43
H33   2    1.096799    0.935035    0.629679    11.00000   -1.20000
AFIX   0
C34   1    0.428755    0.738322    0.260959    11.00000    0.02483    0.03955 =
         0.03343   -0.00903    0.00171    0.00191
AFIX  33
H34A  2    0.406777    0.796537    0.209127    11.00000   -1.20000
H34B  2    0.423436    0.612101    0.253226    11.00000   -1.20000
H34C  2    0.400884    0.776180    0.292826    11.00000   -1.20000
AFIX   0
HKLF 4

REM  160309adachi
REM R1 =  0.0550 for    2909 Fo > 4sig(Fo)  and  0.1009 for all    4459 data
REM    307 parameters refined using      0 restraints

END

WGHT      0.0860      0.0000

REM Instructions for potential hydrogen bonds
EQIV $1 -x+1, -y+2, -z+1
HTAB C21 N4_$1

REM Highest difference peak  0.552,  deepest hole -0.621,  1-sigma level  0.068
Q1    1   0.4182  0.6821  0.2032  11.00000  0.05    0.55
Q2    1   0.6087  0.1969  0.5220  11.00000  0.05    0.53
Q3    1   0.6081  0.4030  0.4910  11.00000  0.05    0.51
Q4    1   0.3911  0.8441  0.2474  11.00000  0.05    0.50
Q5    1   0.5894  0.3536  0.5668  11.00000  0.05    0.45
Q6    1   0.4119  0.6410  0.2960  11.00000  0.05    0.44
Q7    1   0.8154  0.7959  0.6839  11.00000  0.05    0.39
Q8    1   0.9026  0.7182  0.6956  11.00000  0.05    0.38
Q9    1   0.8698  0.6965  0.7636  11.00000  0.05    0.34
Q10   1   0.7170  0.7530  0.5025  11.00000  0.05    0.25
Q11   1   0.7136  0.5621  0.6196  11.00000  0.05    0.24
Q12   1   0.7995  0.6377  0.4701  11.00000  0.05    0.22
Q13   1   0.5271  0.8104  0.3607  11.00000  0.05    0.21
Q14   1   0.8017  0.4859  0.4472  11.00000  0.05    0.21
Q15   1   0.5027  0.6929  0.4136  11.00000  0.05    0.20
Q16   1   0.5998  1.0080  0.4948  11.00000  0.05    0.20
Q17   1   0.7173  0.3976  0.6207  11.00000  0.05    0.20
Q18   1   0.7800  0.5081  0.6702  11.00000  0.05    0.19
Q19   1   0.5816  0.8851  0.4893  11.00000  0.05    0.19
Q20   1   0.5426  0.7047  0.3222  11.00000  0.05    0.19
Q21   1   0.6285  0.8637  0.5324  11.00000  0.05    0.18
Q22   1   0.7222  0.3008  0.3426  11.00000  0.05    0.18
Q23   1   1.0700  1.1655  0.6717  11.00000  0.05    0.18
Q24   1   0.3284  0.7832  0.2226  11.00000  0.05    0.18
Q25   1   0.7775  0.3255  0.4284  11.00000  0.05    0.18
Q26   1   0.6027  1.0257  0.6789  11.00000  0.05    0.18
Q27   1   0.5893  0.7748  0.3934  11.00000  0.05    0.17
Q28   1   0.4997  1.0030  0.5353  11.00000  0.05    0.17
Q29   1   0.7811  0.5201  0.6377  11.00000  0.05    0.17
Q30   1   0.6927  0.2497  0.2163  11.00000  0.05    0.17
Q31   1   1.0009  0.6892  0.5336  11.00000  0.05    0.17
Q32   1   0.8182  0.4540  0.2667  11.00000  0.05    0.17
Q33   1   0.7430  0.6017  0.3776  11.00000  0.05    0.17
Q34   1   0.7592  0.1340  0.2264  11.00000  0.05    0.17
Q35   1   0.5320  0.2490  0.3992  11.00000  0.05    0.17
Q36   1   0.6389  0.7849  0.6601  11.00000  0.05    0.17
Q37   1   0.6697  0.6765  0.5800  11.00000  0.05    0.16
Q38   1   1.0122  1.1059  0.6495  11.00000  0.05    0.16
Q39   1   0.8033  0.2222  0.6213  11.00000  0.05    0.16
Q40   1   0.6908  0.1833  0.4695  11.00000  0.05    0.16
Q41   1   0.6529  0.5741  0.7200  11.00000  0.05    0.16
Q42   1   0.7182  0.5214  0.2294  11.00000  0.05    0.16
;

_shelx_res_checksum              11467
####################################################################### 
# 
# This file contains crystal structure data downloaded from the 
# Cambridge Structural Database (CSD) hosted by the Cambridge 
# Crystallographic Data Centre (CCDC).
# 
# Full information about CCDC data access policies and citation 
# guidelines are available at http://www.ccdc.cam.ac.uk/access/V1 
# 
# Audit and citation data items may have been added by the CCDC. 
# Please retain this information to preserve the provenance of 
# this file and to allow appropriate attribution of the data. 
# 
#######################################################################

data_160412adachi
_database_code_depnum_ccdc_archive 'CCDC 1495004'
_audit_update_record             
;
2016-07-20 deposited with the CCDC.
2016-09-23 downloaded from the CCDC.
;

#==============================================================================
# CHEMICAL DATA

_chemical_formula_sum            'C54 H40 F2 N6 O2 Pd'
_chemical_formula_moiety         'C54 H40 F2 N6 O2 Pd'
_chemical_formula_weight         949.35
_chemical_melting_point          ?

#==============================================================================
# CRYSTAL DATA
_space_group_crystal_system      triclinic
_space_group_name_H-M_alt        'P -1'
_space_group_name_Hall           '-P 1'
_space_group_IT_number           2
loop_
_space_group_symop_id
_space_group_symop_operation_xyz
1 +X,+Y,+Z
2 -X,-Y,-Z
#------------------------------------------------------------------------------
_cell_length_a                   10.7056(3)
_cell_length_b                   16.7664(4)
_cell_length_c                   18.6108(5)
_cell_angle_alpha                97.072(7)
_cell_angle_beta                 99.663(7)
_cell_angle_gamma                102.242(7)
_cell_volume                     3174.3(2)
_cell_formula_units_Z            2
_cell_measurement_reflns_used    27113
_cell_measurement_theta_min      3.36
_cell_measurement_theta_max      68.30
_cell_measurement_temperature    93
#------------------------------------------------------------------------------
_exptl_crystal_description       platelet
_exptl_crystal_colour            yellow
_exptl_crystal_size_max          0.200
_exptl_crystal_size_mid          0.200
_exptl_crystal_size_min          0.050
_exptl_crystal_density_diffrn    0.993
_exptl_crystal_density_meas      ?
_exptl_crystal_density_method    'not measured'
_exptl_crystal_F_000             972.00
_exptl_absorpt_coefficient_mu    2.689
_exptl_absorpt_correction_type   multi-scan
_exptl_absorpt_process_details   'ABSCOR (Rigaku, 1995)'
_exptl_absorpt_correction_T_min  0.413
_exptl_absorpt_correction_T_max  0.874

#==============================================================================
# EXPERIMENTAL DATA

_diffrn_ambient_temperature      93
_diffrn_radiation_type           'Cu K\a'
_diffrn_radiation_wavelength     1.54187
_diffrn_measurement_device_type  'Rigaku R-AXIS RAPID'
_diffrn_measurement_method       \w
_diffrn_detector_area_resol_mean 10.000
_diffrn_reflns_number            37622
_diffrn_reflns_av_R_equivalents  0.0884
_diffrn_reflns_theta_max         68.232
_diffrn_reflns_theta_min         3.353
_diffrn_reflns_theta_full        67.687
_diffrn_measured_fraction_theta_max 0.982
_diffrn_measured_fraction_theta_full 0.983
_diffrn_reflns_Laue_measured_fraction_max 0.982
_diffrn_reflns_Laue_measured_fraction_full 0.983
_diffrn_reflns_point_group_measured_fraction_max 0.982
_diffrn_reflns_point_group_measured_fraction_full 0.983
_diffrn_reflns_limit_h_min       -12
_diffrn_reflns_limit_h_max       12
_diffrn_reflns_limit_k_min       -20
_diffrn_reflns_limit_k_max       20
_diffrn_reflns_limit_l_min       -22
_diffrn_reflns_limit_l_max       21
_diffrn_standards_number         0
_diffrn_standards_interval_count .
_diffrn_standards_decay_%        ?
_reflns_number_total             11413
_reflns_number_gt                8185
_reflns_threshold_expression     F^2^>2.0\s(F^2^)
_reflns_Friedel_coverage         0.000
_reflns_Friedel_fraction_max     .
_reflns_Friedel_fraction_full    .

#==============================================================================
# REFINEMENT DATA

_refine_special_details          
;
    Refinement was performed using all reflections. The weighted 
    R-factor (wR) and goodness of fit (S) are based on F^2^.
    R-factor (gt) are based on F. The threshold expression of
    F^2^ > 2.0 sigma(F^2^) is used only for calculating R-factor (gt).
;
_refine_ls_structure_factor_coef Fsqd
_refine_ls_R_factor_all          0.0797
_refine_ls_R_factor_gt           0.0659
_refine_ls_wR_factor_ref         0.2041
_refine_ls_wR_factor_gt          0.1948
_refine_ls_number_restraints     84
_refine_ls_hydrogen_treatment    constr
_refine_ls_number_reflns         11413
_refine_ls_number_parameters     589
_refine_ls_goodness_of_fit_ref   1.117
_refine_ls_weighting_scheme      calc
_refine_ls_weighting_details     
'w = 1/[\s^2^(Fo^2^)+(0.0892P)^2^+0.6238P] where P=(Fo^2^+2Fc^2^)/3'
_atom_sites_solution_hydrogens   geom
_atom_sites_solution_primary     direct
_atom_sites_solution_secondary   difmap
_refine_ls_shift/su_max          0.003
_refine_diff_density_max         1.15
_refine_diff_density_min         -0.81
_refine_ls_extinction_method     none
_refine_ls_extinction_coef       ?

loop_
_atom_type_symbol
_atom_type_description
_atom_type_scat_dispersion_real
_atom_type_scat_dispersion_imag
_atom_type_scat_source
H H 0.0000 0.0000
;
International Tables for Crystallography
(Vol. C, Table 6.1.1.4)
;
F F 0.0727 0.0534
;
International Tables for Crystallography
(Vol. C, Tables 4.2.6.8 and 6.1.1.4)
;
N N 0.0311 0.0180
;
International Tables for Crystallography
(Vol. C, Tables 4.2.6.8 and 6.1.1.4)
;
O O 0.0492 0.0322
;
International Tables for Crystallography
(Vol. C, Tables 4.2.6.8 and 6.1.1.4)
;
Pd Pd 0.1215 3.9337
;
International Tables for Crystallography
(Vol. C, Tables 4.2.6.8 and 6.1.1.4)
;
C C 0.0181 0.0091
;
International Tables for Crystallography
(Vol. C, Tables 4.2.6.8 and 6.1.1.4)
;

#==============================================================================
# ATOMIC COORDINATES AND THERMAL PARAMETERS

loop_
_atom_site_label
_atom_site_type_symbol
_atom_site_fract_x
_atom_site_fract_y
_atom_site_fract_z
_atom_site_U_iso_or_equiv
_atom_site_adp_type
_atom_site_occupancy
_atom_site_site_symmetry_order
_atom_site_calc_flag
_atom_site_refinement_flags_posn
_atom_site_refinement_flags_adp
_atom_site_refinement_flags_occupancy
_atom_site_disorder_assembly
_atom_site_disorder_group
Pd1 Pd 0.5000 0.5000 0.0000 0.05770(15) Uani 1 2 d S . P . .
Pd2 Pd 0.0000 0.0000 0.5000 0.08046(18) Uani 1 2 d S . P . .
F12 F -0.1252(5) -0.06000(19) 0.0891(2) 0.1606(18) Uani 1 1 d . . . . .
F22 F -0.6171(4) 0.0987(3) 0.0324(2) 0.1444(14) Uani 1 1 d . . . . .
O6 O -0.1343(4) -0.0998(2) 0.3212(2) 0.1006(11) Uani 1 1 d . . . . .
O19 O 0.4364(3) 0.3852(2) 0.1412(2) 0.0812(9) Uani 1 1 d . . . . .
N3 N 0.3029(3) 0.45245(19) 0.07825(18) 0.0605(8) Uani 1 1 d . . . . .
N5 N 0.4176(3) 0.5184(2) 0.08739(18) 0.0579(8) Uani 1 1 d . . . . .
N9 N 0.0367(4) 0.0120(3) 0.3567(2) 0.0820(11) Uani 1 1 d . . . . .
N11 N 0.0511(4) 0.1075(3) 0.4614(2) 0.0855(11) Uani 1 1 d . . . . .
N17 N 0.0771(4) -0.0336(3) 0.4134(2) 0.0813(11) Uani 1 1 d . . . . .
N50 N 0.3072(3) 0.46644(19) -0.04486(19) 0.0619(9) Uani 1 1 d . . . . .
C4 C 0.3589(5) 0.5824(3) 0.1988(3) 0.0696(12) Uani 1 1 d . . . . .
C8 C 0.1154(4) 0.4431(3) -0.1378(3) 0.0692(11) Uani 1 1 d . . . . .
H8 H 0.0759 0.4404 -0.1880 0.083 Uiso 1 1 calc R U . . .
C10 C 0.2323(4) 0.4465(2) 0.0046(2) 0.0589(10) Uani 1 1 d . . . . .
C13 C 0.3288(5) 0.3810(3) 0.1049(3) 0.0675(11) Uani 1 1 d . . . . .
C14 C 0.2489(4) 0.4665(3) -0.1151(2) 0.0679(11) Uani 1 1 d . . . . .
H14 H 0.3013 0.4830 -0.1496 0.082 Uiso 1 1 calc R U . . .
C16 C -0.0905(6) -0.0285(3) 0.3157(3) 0.0824(14) Uani 1 1 d . . . . .
C18 C 0.0968(4) 0.4260(2) -0.0140(2) 0.0642(10) Uani 1 1 d . . . . .
H18 H 0.0454 0.4138 0.0220 0.077 Uiso 1 1 calc R U . . .
C20 C 0.0800(5) 0.1833(3) 0.4992(3) 0.0943(16) Uani 1 1 d . . . . .
H20 H 0.0730 0.1912 0.5496 0.113 Uiso 1 1 calc R U . . .
C21 C 0.3215(8) -0.0593(9) 0.3259(5) 0.256(6) Uani 1 1 d . U . . .
H21 H 0.3812 -0.0251 0.3674 0.307 Uiso 1 1 calc R U . . .
C25 C 0.6391(5) 0.6789(3) 0.2060(3) 0.0837(14) Uani 1 1 d . . . . .
H25 H 0.6269 0.6554 0.2489 0.100 Uiso 1 1 calc R U . . .
C26 C 0.4368(4) 0.5796(3) 0.1398(2) 0.0627(10) Uani 1 1 d . . . . .
C27 C 0.0403(4) 0.4239(3) -0.0861(3) 0.0708(12) Uani 1 1 d . . . . .
H27 H -0.0520 0.4090 -0.1008 0.085 Uiso 1 1 calc R U . . .
C28 C 0.0118(6) 0.1495(3) 0.0702(4) 0.1012(18) Uani 1 1 d . . . . .
H28 H -0.0149 0.1925 0.0474 0.121 Uiso 1 1 calc R U . . .
C29 C -0.2695(5) -0.0203(3) 0.2210(3) 0.0852(14) Uani 1 1 d . . . . .
H29 H -0.2959 -0.0783 0.2198 0.102 Uiso 1 1 calc R U . . .
C30 C -0.1573(5) 0.0188(3) 0.2687(3) 0.0834(14) Uani 1 1 d . . . . .
H30 H -0.1227 0.0764 0.2714 0.100 Uiso 1 1 calc R U . . .
C31 C 0.6679(5) 0.7512(3) 0.0824(3) 0.0874(14) Uani 1 1 d . . . . .
H31 H 0.6772 0.7778 0.0407 0.105 Uiso 1 1 calc R U . . .
C33 C 0.3006(5) 0.6472(3) 0.2099(3) 0.0765(13) Uani 1 1 d . . . . .
H33 H 0.3099 0.6890 0.1797 0.092 Uiso 1 1 calc R U . . .
C34 C 0.2370(5) 0.2399(3) 0.1165(3) 0.0820(14) Uani 1 1 d . . . . .
H34 H 0.3213 0.2423 0.1441 0.098 Uiso 1 1 calc R U . . .
C35 C -0.3544(6) 0.0139(4) 0.1717(3) 0.0858(14) Uani 1 1 d . . . . .
C36 C 0.1581(6) -0.0784(4) 0.4017(3) 0.0882(15) Uani 1 1 d . . . . .
C37 C 0.7499(6) 0.7398(3) 0.2090(3) 0.0963(16) Uani 1 1 d . . . . .
H37 H 0.8155 0.7569 0.2527 0.116 Uiso 1 1 calc R U . . .
C38 C 0.1388(6) 0.1620(3) 0.1084(3) 0.0853(15) Uani 1 1 d . . . . .
C39 C -0.5519(6) -0.0134(5) 0.0775(4) 0.113(2) Uani 1 1 d . . . . .
H39 H -0.6256 -0.0506 0.0459 0.135 Uiso 1 1 calc R U . . .
C40 C 0.7626(6) 0.7750(3) 0.1469(4) 0.0973(17) Uani 1 1 d . . . . .
H40 H 0.8386 0.8169 0.1481 0.117 Uiso 1 1 calc R U . . .
C42 C -0.0760(7) 0.0752(4) 0.0651(4) 0.114(2) Uani 1 1 d . . . . .
H42 H -0.1631 0.0672 0.0389 0.137 Uiso 1 1 calc R U . . .
C43 C 0.5583(5) 0.6873(3) 0.0799(3) 0.0766(13) Uani 1 1 d . . . . .
H43 H 0.4935 0.6691 0.0360 0.092 Uiso 1 1 calc R U . . .
C44 C -0.4621(6) -0.0429(4) 0.1233(3) 0.1003(17) Uani 1 1 d . . . . .
H44 H -0.4725 -0.1008 0.1224 0.120 Uiso 1 1 calc R U . . .
C45 C 0.5448(4) 0.6512(3) 0.1413(3) 0.0722(12) Uani 1 1 d . . . . .
C46 C 0.1996(7) -0.0948(4) 0.3300(4) 0.1055(18) Uani 1 1 d . U . . .
C47 C -0.3393(7) 0.0977(4) 0.1700(3) 0.1037(18) Uani 1 1 d . . . . .
H47 H -0.2677 0.1362 0.2021 0.124 Uiso 1 1 calc R U . . .
C48 C 0.3477(6) 0.5233(4) 0.2446(3) 0.0985(17) Uani 1 1 d . . . . .
H48 H 0.3865 0.4778 0.2373 0.118 Uiso 1 1 calc R U . . .
C49 C 0.1605(7) -0.1623(3) 0.2050(3) 0.1004(16) Uani 1 1 d . U . . .
H49 H 0.1026 -0.1983 0.1639 0.120 Uiso 1 1 calc R U . . .
C51 C 0.2287(5) 0.6519(4) 0.2643(3) 0.0876(15) Uani 1 1 d . . . . .
H51 H 0.1870 0.6961 0.2710 0.105 Uiso 1 1 calc R U . . .
C52 C -0.0406(9) 0.0150(4) 0.0961(5) 0.122(3) Uani 1 1 d . . . . .
C53 C -0.4282(9) 0.1262(5) 0.1218(4) 0.120(2) Uani 1 1 d . . . . .
H53 H -0.4164 0.1835 0.1191 0.144 Uiso 1 1 calc R U . . .
C55 C -0.5326(8) 0.0693(6) 0.0785(4) 0.114(2) Uani 1 1 d . . . . .
C56 C 0.1204(7) 0.2513(4) 0.4660(3) 0.111(2) Uani 1 1 d . . . . .
H56 H 0.1408 0.3057 0.4934 0.133 Uiso 1 1 calc R U . . .
C57 C 0.2125(6) -0.1147(4) 0.4646(3) 0.0975(16) Uani 1 1 d . . . . .
C58 C 0.2172(7) 0.5921(4) 0.3093(3) 0.1007(18) Uani 1 1 d . . . . .
H58 H 0.1656 0.5939 0.3460 0.121 Uiso 1 1 calc R U . . .
C59 C 0.1176(6) -0.1457(4) 0.2719(3) 0.0977(17) Uani 1 1 d . U . . .
H59 H 0.0311 -0.1705 0.2757 0.117 Uiso 1 1 calc R U . . .
C60 C 0.0638(6) 0.0963(3) 0.3898(3) 0.0878(15) Uani 1 1 d . . . . .
C61 C 0.2612(6) -0.0655(4) 0.5342(4) 0.1096(19) Uani 1 1 d . . . . .
H61 H 0.2653 -0.0079 0.5414 0.132 Uiso 1 1 calc R U . . .
C62 C 0.1747(7) 0.0994(4) 0.1427(4) 0.118(2) Uani 1 1 d . . . . .
H62 H 0.2605 0.1068 0.1705 0.142 Uiso 1 1 calc R U . . .
C63 C 0.2807(7) 0.5309(4) 0.3003(3) 0.115(2) Uani 1 1 d . . . . .
H63 H 0.2784 0.4922 0.3336 0.138 Uiso 1 1 calc R U . . .
C64 C 0.0798(9) 0.0232(4) 0.1355(5) 0.135(3) Uani 1 1 d . . . . .
H64 H 0.1017 -0.0211 0.1582 0.162 Uiso 1 1 calc R U . . .
C65 C 0.2204(4) 0.3074(3) 0.0894(3) 0.0713(12) Uani 1 1 d . . . . .
H65 H 0.1390 0.3079 0.0601 0.086 Uiso 1 1 calc R U . . .
C66 C 0.3034(8) -0.1038(7) 0.5924(4) 0.141(3) Uani 1 1 d . . . . .
H66 H 0.3426 -0.0717 0.6396 0.169 Uiso 1 1 calc R U . . .
C67 C 0.1305(6) 0.2390(4) 0.3927(4) 0.114(2) Uani 1 1 d . . . . .
H67 H 0.1551 0.2851 0.3688 0.136 Uiso 1 1 calc R U . . .
C70 C 0.2047(7) -0.1984(5) 0.4549(4) 0.126(2) Uani 1 1 d . . . . .
H70 H 0.1736 -0.2307 0.4071 0.151 Uiso 1 1 calc R U . . .
C71 C 0.1048(6) 0.1595(4) 0.3543(3) 0.1011(18) Uani 1 1 d . . . . .
H71 H 0.1156 0.1496 0.3046 0.121 Uiso 1 1 calc R U . . .
C74 C 0.2416(9) -0.2351(6) 0.5139(6) 0.161(3) Uani 1 1 d . . . . .
H74 H 0.2342 -0.2931 0.5072 0.193 Uiso 1 1 calc R U . . .
C75 C 0.2887(12) -0.1888(8) 0.5820(5) 0.187(4) Uani 1 1 d . . . . .
H75 H 0.3119 -0.2150 0.6230 0.224 Uiso 1 1 calc R U . . .
C79 C 0.3565(9) -0.0747(10) 0.2585(6) 0.284(7) Uani 1 1 d . U . . .
H79 H 0.4400 -0.0459 0.2529 0.340 Uiso 1 1 calc R U . . .
C83 C 0.2786(8) -0.1285(7) 0.1996(5) 0.156(4) Uani 1 1 d . U . . .
H83 H 0.3096 -0.1411 0.1556 0.187 Uiso 1 1 calc R U . . .

loop_
_atom_site_aniso_label
_atom_site_aniso_U_11
_atom_site_aniso_U_22
_atom_site_aniso_U_33
_atom_site_aniso_U_23
_atom_site_aniso_U_13
_atom_site_aniso_U_12
Pd1 0.0585(3) 0.0506(2) 0.0632(3) 0.00332(19) 0.0224(2) 0.00660(18)
Pd2 0.0888(4) 0.0751(3) 0.0798(3) 0.0037(3) 0.0232(3) 0.0246(3)
F12 0.230(4) 0.0653(19) 0.196(4) 0.008(2) 0.138(4) -0.011(2)
F22 0.163(4) 0.190(4) 0.124(3) 0.058(3) 0.052(3) 0.102(3)
O6 0.126(3) 0.075(2) 0.093(2) 0.0083(19) 0.011(2) 0.018(2)
O19 0.072(2) 0.076(2) 0.102(2) 0.0222(18) 0.0264(19) 0.0202(17)
N3 0.061(2) 0.0547(19) 0.064(2) 0.0066(15) 0.0226(16) 0.0052(15)
N5 0.058(2) 0.0529(19) 0.0564(19) 0.0033(15) 0.0141(15) 0.0017(15)
N9 0.095(3) 0.072(3) 0.080(3) 0.006(2) 0.023(2) 0.024(2)
N11 0.087(3) 0.080(3) 0.088(3) 0.005(2) 0.023(2) 0.019(2)
N17 0.093(3) 0.080(3) 0.075(3) 0.005(2) 0.021(2) 0.030(2)
N50 0.066(2) 0.0485(18) 0.072(2) 0.0094(16) 0.0276(17) 0.0037(15)
C4 0.075(3) 0.065(3) 0.070(3) 0.002(2) 0.026(2) 0.015(2)
C8 0.065(3) 0.067(3) 0.072(3) 0.005(2) 0.013(2) 0.012(2)
C10 0.070(3) 0.042(2) 0.063(2) 0.0051(17) 0.017(2) 0.0093(18)
C13 0.070(3) 0.062(3) 0.077(3) 0.013(2) 0.031(2) 0.015(2)
C14 0.074(3) 0.062(3) 0.068(3) 0.006(2) 0.024(2) 0.012(2)
C16 0.105(4) 0.070(3) 0.075(3) 0.002(3) 0.034(3) 0.020(3)
C18 0.060(2) 0.059(2) 0.074(3) 0.009(2) 0.023(2) 0.0083(19)
C20 0.107(4) 0.073(3) 0.095(4) -0.004(3) 0.015(3) 0.017(3)
C21 0.108(5) 0.460(16) 0.126(6) -0.063(8) 0.057(5) -0.056(8)
C25 0.087(3) 0.065(3) 0.088(3) -0.005(2) 0.016(3) 0.006(2)
C26 0.066(3) 0.054(2) 0.067(3) 0.006(2) 0.018(2) 0.0104(19)
C27 0.062(3) 0.058(2) 0.093(3) 0.009(2) 0.024(2) 0.012(2)
C28 0.096(4) 0.068(3) 0.144(5) 0.029(3) 0.043(4) 0.008(3)
C29 0.095(4) 0.085(3) 0.080(3) 0.016(3) 0.034(3) 0.017(3)
C30 0.099(4) 0.072(3) 0.082(3) 0.005(3) 0.030(3) 0.021(3)
C31 0.093(4) 0.066(3) 0.107(4) 0.015(3) 0.033(3) 0.014(3)
C33 0.081(3) 0.077(3) 0.072(3) 0.000(2) 0.024(2) 0.020(3)
C34 0.071(3) 0.076(3) 0.115(4) 0.032(3) 0.040(3) 0.026(2)
C35 0.100(4) 0.092(4) 0.077(3) 0.018(3) 0.039(3) 0.030(3)
C36 0.093(4) 0.090(4) 0.081(3) 0.007(3) 0.022(3) 0.020(3)
C37 0.099(4) 0.072(3) 0.099(4) -0.005(3) 0.009(3) -0.002(3)
C38 0.097(4) 0.065(3) 0.115(4) 0.034(3) 0.056(3) 0.027(3)
C39 0.101(4) 0.152(7) 0.102(5) 0.037(4) 0.029(4) 0.047(4)
C40 0.109(4) 0.058(3) 0.114(4) 0.000(3) 0.024(4) 0.000(3)
C42 0.119(5) 0.085(4) 0.134(5) 0.026(4) 0.045(4) -0.003(4)
C43 0.080(3) 0.055(2) 0.099(4) 0.008(2) 0.033(3) 0.017(2)
C44 0.105(4) 0.118(5) 0.090(4) 0.029(4) 0.038(3) 0.030(4)
C45 0.073(3) 0.056(2) 0.085(3) -0.003(2) 0.023(2) 0.012(2)
C46 0.105(4) 0.116(5) 0.097(4) 0.004(3) 0.038(3) 0.023(4)
C47 0.128(5) 0.092(4) 0.104(4) 0.022(3) 0.044(4) 0.035(4)
C48 0.137(5) 0.090(4) 0.092(4) 0.025(3) 0.059(3) 0.045(3)
C49 0.129(5) 0.080(4) 0.100(4) 0.012(3) 0.038(4) 0.030(3)
C51 0.091(4) 0.102(4) 0.076(3) -0.004(3) 0.033(3) 0.035(3)
C52 0.162(7) 0.068(4) 0.153(6) 0.017(4) 0.107(6) 0.010(4)
C53 0.169(7) 0.104(5) 0.119(5) 0.037(4) 0.064(5) 0.064(5)
C55 0.131(6) 0.146(7) 0.099(5) 0.043(5) 0.051(4) 0.072(5)
C56 0.148(6) 0.079(4) 0.093(4) 0.002(3) 0.025(4) 0.007(4)
C57 0.112(4) 0.095(4) 0.100(4) 0.011(3) 0.033(3) 0.049(3)
C58 0.122(5) 0.110(5) 0.082(4) 0.009(3) 0.051(3) 0.033(4)
C59 0.113(4) 0.080(4) 0.102(4) 0.006(3) 0.041(3) 0.016(3)
C60 0.098(4) 0.073(3) 0.094(4) 0.006(3) 0.027(3) 0.020(3)
C61 0.115(5) 0.123(5) 0.099(4) -0.008(4) 0.030(4) 0.056(4)
C62 0.126(5) 0.083(4) 0.176(6) 0.050(4) 0.077(5) 0.037(3)
C63 0.174(7) 0.100(4) 0.103(4) 0.040(4) 0.079(4) 0.051(4)
C64 0.172(7) 0.080(4) 0.204(8) 0.072(5) 0.110(7) 0.059(5)
C65 0.070(3) 0.064(3) 0.084(3) 0.020(2) 0.028(2) 0.011(2)
C66 0.169(7) 0.179(8) 0.092(5) -0.006(5) 0.026(5) 0.095(7)
C67 0.134(5) 0.086(4) 0.109(5) 0.017(4) 0.027(4) 0.000(4)
C70 0.164(7) 0.127(6) 0.103(5) 0.016(4) 0.031(4) 0.071(5)
C71 0.113(5) 0.096(4) 0.090(4) 0.012(3) 0.028(3) 0.013(3)
C74 0.210(9) 0.141(7) 0.165(8) 0.034(6) 0.036(7) 0.111(7)
C75 0.281(13) 0.222(12) 0.109(6) 0.059(7) 0.056(7) 0.139(11)
C79 0.125(7) 0.486(18) 0.155(8) -0.107(9) 0.075(6) -0.058(9)
C83 0.108(5) 0.224(10) 0.121(6) -0.021(5) 0.054(4) 0.010(5)

#==============================================================================
_computing_data_collection       'RAPID AUTO (Rigaku, ????)'
_computing_cell_refinement       'RAPID AUTO'
_computing_data_reduction        'RAPID AUTO'
_computing_structure_solution    'SHELXT Version 2014/5 (Sheldrick, 2014)'
_computing_structure_refinement  'SHELXL Version 2014/7 (Sheldrick, 2008)'
_computing_publication_material  'CrystalStructure 4.2.1 (Rigaku, 2016)'
_computing_molecular_graphics    'CrystalStructure 4.2.1'

#==============================================================================
# MOLECULAR GEOMETRY

_geom_special_details            
;
 All esds (except the esd in the dihedral angle between two l.s. planes)
 are estimated using the full covariance matrix.  The cell esds are taken
 into account individually in the estimation of esds in distances, angles
 and torsion angles; correlations between esds in cell parameters are only
 used when they are defined by crystal symmetry.  An approximate (isotropic)
 treatment of cell esds is used for estimating esds involving l.s. planes.
;

loop_
_geom_bond_atom_site_label_1
_geom_bond_atom_site_label_2
_geom_bond_distance
_geom_bond_site_symmetry_2
_geom_bond_publ_flag
Pd1 N5 1.998(3) 2_665 ?
Pd1 N5 1.998(3) . ?
Pd1 N50 2.022(3) . ?
Pd1 N50 2.022(3) 2_665 ?
Pd2 N17 2.003(4) . ?
Pd2 N17 2.003(4) 2_556 ?
Pd2 N11 2.024(4) . ?
Pd2 N11 2.024(4) 2_556 ?
F12 C52 1.362(7) . ?
F22 C55 1.353(7) . ?
O6 C16 1.212(6) . ?
O19 C13 1.217(5) . ?
N3 C13 1.413(5) . ?
N3 C10 1.431(5) . ?
N3 N5 1.438(4) . ?
N5 C26 1.282(5) . ?
N9 C60 1.419(6) . ?
N9 C16 1.425(6) . ?
N9 N17 1.439(6) . ?
N11 C20 1.320(6) . ?
N11 C60 1.357(7) . ?
N17 C36 1.290(7) . ?
N50 C10 1.345(5) . ?
N50 C14 1.350(5) . ?
C4 C33 1.375(7) . ?
C4 C48 1.382(7) . ?
C4 C26 1.488(6) . ?
C8 C14 1.376(6) . ?
C8 C27 1.380(6) . ?
C8 H8 0.9500 . ?
C10 C18 1.390(5) . ?
C13 C65 1.465(6) . ?
C14 H14 0.9500 . ?
C16 C30 1.451(7) . ?
C18 C27 1.370(6) . ?
C18 H18 0.9500 . ?
C20 C56 1.387(8) . ?
C20 H20 0.9500 . ?
C21 C46 1.333(9) . ?
C21 C79 1.380(11) . ?
C21 H21 0.9500 . ?
C25 C37 1.379(7) . ?
C25 C45 1.392(6) . ?
C25 H25 0.9500 . ?
C26 C45 1.474(6) . ?
C27 H27 0.9500 . ?
C28 C42 1.374(7) . ?
C28 C38 1.385(7) . ?
C28 H28 0.9500 . ?
C29 C30 1.351(7) . ?
C29 C35 1.438(7) . ?
C29 H29 0.9500 . ?
C30 H30 0.9500 . ?
C31 C40 1.390(7) . ?
C31 C43 1.402(6) . ?
C31 H31 0.9500 . ?
C33 C51 1.376(6) . ?
C33 H33 0.9500 . ?
C34 C65 1.328(6) . ?
C34 C38 1.466(6) . ?
C34 H34 0.9500 . ?
C35 C47 1.384(7) . ?
C35 C44 1.422(7) . ?
C36 C57 1.475(8) . ?
C36 C46 1.487(8) . ?
C37 C40 1.375(8) . ?
C37 H37 0.9500 . ?
C38 C62 1.383(7) . ?
C39 C55 1.356(10) . ?
C39 C44 1.388(8) . ?
C39 H39 0.9500 . ?
C40 H40 0.9500 . ?
C42 C52 1.315(10) . ?
C42 H42 0.9500 . ?
C43 C45 1.371(6) . ?
C43 H43 0.9500 . ?
C44 H44 0.9500 . ?
C46 C59 1.344(8) . ?
C47 C53 1.397(9) . ?
C47 H47 0.9500 . ?
C48 C63 1.365(7) . ?
C48 H48 0.9500 . ?
C49 C83 1.297(9) . ?
C49 C59 1.412(8) . ?
C49 H49 0.9500 . ?
C51 C58 1.382(8) . ?
C51 H51 0.9500 . ?
C52 C64 1.342(10) . ?
C53 C55 1.365(10) . ?
C53 H53 0.9500 . ?
C56 C67 1.381(8) . ?
C56 H56 0.9500 . ?
C57 C70 1.376(8) . ?
C57 C61 1.400(8) . ?
C58 C63 1.354(8) . ?
C58 H58 0.9500 . ?
C59 H59 0.9500 . ?
C60 C71 1.350(8) . ?
C61 C66 1.385(9) . ?
C61 H61 0.9500 . ?
C62 C64 1.429(9) . ?
C62 H62 0.9500 . ?
C63 H63 0.9500 . ?
C64 H64 0.9500 . ?
C65 H65 0.9500 . ?
C66 C75 1.385(12) . ?
C66 H66 0.9500 . ?
C67 C71 1.381(8) . ?
C67 H67 0.9500 . ?
C70 C74 1.365(10) . ?
C70 H70 0.9500 . ?
C71 H71 0.9500 . ?
C74 C75 1.357(12) . ?
C74 H74 0.9500 . ?
C75 H75 0.9500 . ?
C79 C83 1.357(12) . ?
C79 H79 0.9500 . ?
C83 H83 0.9500 . ?

loop_
_geom_angle_atom_site_label_1
_geom_angle_atom_site_label_2
_geom_angle_atom_site_label_3
_geom_angle
_geom_angle_site_symmetry_1
_geom_angle_site_symmetry_3
_geom_angle_publ_flag
N5 Pd1 N5 180.0 2_665 . ?
N5 Pd1 N50 102.92(13) 2_665 . ?
N5 Pd1 N50 77.09(13) . . ?
N5 Pd1 N50 77.09(13) 2_665 2_665 ?
N5 Pd1 N50 102.91(13) . 2_665 ?
N50 Pd1 N50 180.0 . 2_665 ?
N17 Pd2 N17 180.0 . 2_556 ?
N17 Pd2 N11 77.19(18) . . ?
N17 Pd2 N11 102.81(18) 2_556 . ?
N17 Pd2 N11 102.81(18) . 2_556 ?
N17 Pd2 N11 77.19(18) 2_556 2_556 ?
N11 Pd2 N11 180.0 . 2_556 ?
C13 N3 C10 120.5(3) . . ?
C13 N3 N5 113.3(3) . . ?
C10 N3 N5 106.2(3) . . ?
C26 N5 N3 118.4(3) . . ?
C26 N5 Pd1 133.0(3) . . ?
N3 N5 Pd1 107.8(2) . . ?
C60 N9 C16 120.1(4) . . ?
C60 N9 N17 107.4(4) . . ?
C16 N9 N17 110.6(4) . . ?
C20 N11 C60 119.4(5) . . ?
C20 N11 Pd2 127.3(4) . . ?
C60 N11 Pd2 113.2(3) . . ?
C36 N17 N9 117.8(4) . . ?
C36 N17 Pd2 135.0(4) . . ?
N9 N17 Pd2 106.9(3) . . ?
C10 N50 C14 119.0(4) . . ?
C10 N50 Pd1 113.1(3) . . ?
C14 N50 Pd1 127.8(3) . . ?
C33 C4 C48 119.1(5) . . ?
C33 C4 C26 118.9(4) . . ?
C48 C4 C26 121.9(4) . . ?
C14 C8 C27 118.5(4) . . ?
C14 C8 H8 120.8 . . ?
C27 C8 H8 120.8 . . ?
N50 C10 C18 122.4(4) . . ?
N50 C10 N3 114.8(3) . . ?
C18 C10 N3 122.8(4) . . ?
O19 C13 N3 118.8(4) . . ?
O19 C13 C65 124.4(4) . . ?
N3 C13 C65 116.8(4) . . ?
N50 C14 C8 121.6(4) . . ?
N50 C14 H14 119.2 . . ?
C8 C14 H14 119.2 . . ?
O6 C16 N9 118.3(5) . . ?
O6 C16 C30 124.7(5) . . ?
N9 C16 C30 117.0(5) . . ?
C27 C18 C10 117.4(4) . . ?
C27 C18 H18 121.3 . . ?
C10 C18 H18 121.3 . . ?
N11 C20 C56 120.8(6) . . ?
N11 C20 H20 119.6 . . ?
C56 C20 H20 119.6 . . ?
C46 C21 C79 116.7(8) . . ?
C46 C21 H21 121.7 . . ?
C79 C21 H21 121.7 . . ?
C37 C25 C45 121.4(5) . . ?
C37 C25 H25 119.3 . . ?
C45 C25 H25 119.3 . . ?
N5 C26 C45 116.9(4) . . ?
N5 C26 C4 124.5(4) . . ?
C45 C26 C4 118.6(4) . . ?
C18 C27 C8 121.1(4) . . ?
C18 C27 H27 119.5 . . ?
C8 C27 H27 119.5 . . ?
C42 C28 C38 120.3(6) . . ?
C42 C28 H28 119.8 . . ?
C38 C28 H28 119.8 . . ?
C30 C29 C35 128.8(5) . . ?
C30 C29 H29 115.6 . . ?
C35 C29 H29 115.6 . . ?
C29 C30 C16 119.0(5) . . ?
C29 C30 H30 120.5 . . ?
C16 C30 H30 120.5 . . ?
C40 C31 C43 118.8(5) . . ?
C40 C31 H31 120.6 . . ?
C43 C31 H31 120.6 . . ?
C4 C33 C51 120.4(5) . . ?
C4 C33 H33 119.8 . . ?
C51 C33 H33 119.8 . . ?
C65 C34 C38 126.8(5) . . ?
C65 C34 H34 116.6 . . ?
C38 C34 H34 116.6 . . ?
C47 C35 C44 118.9(6) . . ?
C47 C35 C29 124.2(6) . . ?
C44 C35 C29 116.9(5) . . ?
N17 C36 C57 116.6(5) . . ?
N17 C36 C46 124.5(5) . . ?
C57 C36 C46 118.9(5) . . ?
C40 C37 C25 118.1(5) . . ?
C40 C37 H37 121.0 . . ?
C25 C37 H37 121.0 . . ?
C62 C38 C28 118.9(5) . . ?
C62 C38 C34 117.9(6) . . ?
C28 C38 C34 123.1(5) . . ?
C55 C39 C44 118.9(7) . . ?
C55 C39 H39 120.6 . . ?
C44 C39 H39 120.6 . . ?
C37 C40 C31 122.0(5) . . ?
C37 C40 H40 119.0 . . ?
C31 C40 H40 119.0 . . ?
C52 C42 C28 120.6(7) . . ?
C52 C42 H42 119.7 . . ?
C28 C42 H42 119.7 . . ?
C45 C43 C31 119.8(5) . . ?
C45 C43 H43 120.1 . . ?
C31 C43 H43 120.1 . . ?
C39 C44 C35 119.7(6) . . ?
C39 C44 H44 120.2 . . ?
C35 C44 H44 120.2 . . ?
C43 C45 C25 119.9(4) . . ?
C43 C45 C26 121.7(4) . . ?
C25 C45 C26 118.2(4) . . ?
C21 C46 C59 121.1(7) . . ?
C21 C46 C36 118.0(7) . . ?
C59 C46 C36 120.9(6) . . ?
C35 C47 C53 120.7(7) . . ?
C35 C47 H47 119.6 . . ?
C53 C47 H47 119.6 . . ?
C63 C48 C4 119.6(5) . . ?
C63 C48 H48 120.2 . . ?
C4 C48 H48 120.2 . . ?
C83 C49 C59 120.3(7) . . ?
C83 C49 H49 119.9 . . ?
C59 C49 H49 119.9 . . ?
C33 C51 C58 120.0(5) . . ?
C33 C51 H51 120.0 . . ?
C58 C51 H51 120.0 . . ?
C42 C52 C64 122.5(6) . . ?
C42 C52 F12 121.1(9) . . ?
C64 C52 F12 116.4(8) . . ?
C55 C53 C47 118.0(7) . . ?
C55 C53 H53 121.0 . . ?
C47 C53 H53 121.0 . . ?
F22 C55 C39 119.5(8) . . ?
F22 C55 C53 116.8(8) . . ?
C39 C55 C53 123.7(7) . . ?
C67 C56 C20 119.1(6) . . ?
C67 C56 H56 120.4 . . ?
C20 C56 H56 120.4 . . ?
C70 C57 C61 120.8(6) . . ?
C70 C57 C36 118.9(6) . . ?
C61 C57 C36 120.1(6) . . ?
C63 C58 C51 119.0(5) . . ?
C63 C58 H58 120.5 . . ?
C51 C58 H58 120.5 . . ?
C46 C59 C49 119.8(6) . . ?
C46 C59 H59 120.1 . . ?
C49 C59 H59 120.1 . . ?
C71 C60 N11 123.1(5) . . ?
C71 C60 N9 123.0(5) . . ?
N11 C60 N9 113.8(5) . . ?
C66 C61 C57 117.7(7) . . ?
C66 C61 H61 121.1 . . ?
C57 C61 H61 121.1 . . ?
C38 C62 C64 118.5(7) . . ?
C38 C62 H62 120.7 . . ?
C64 C62 H62 120.7 . . ?
C58 C63 C48 121.7(6) . . ?
C58 C63 H63 119.2 . . ?
C48 C63 H63 119.2 . . ?
C52 C64 C62 119.1(6) . . ?
C52 C64 H64 120.4 . . ?
C62 C64 H64 120.4 . . ?
C34 C65 C13 119.5(5) . . ?
C34 C65 H65 120.3 . . ?
C13 C65 H65 120.3 . . ?
C61 C66 C75 120.3(8) . . ?
C61 C66 H66 119.9 . . ?
C75 C66 H66 119.9 . . ?
C56 C67 C71 119.8(6) . . ?
C56 C67 H67 120.1 . . ?
C71 C67 H67 120.1 . . ?
C74 C70 C57 120.2(7) . . ?
C74 C70 H70 119.9 . . ?
C57 C70 H70 119.9 . . ?
C60 C71 C67 117.7(6) . . ?
C60 C71 H71 121.1 . . ?
C67 C71 H71 121.1 . . ?
C75 C74 C70 120.1(9) . . ?
C75 C74 H74 120.0 . . ?
C70 C74 H74 120.0 . . ?
C74 C75 C66 120.8(8) . . ?
C74 C75 H75 119.6 . . ?
C66 C75 H75 119.6 . . ?
C83 C79 C21 123.7(9) . . ?
C83 C79 H79 118.1 . . ?
C21 C79 H79 118.1 . . ?
C49 C83 C79 118.1(8) . . ?
C49 C83 H83 120.9 . . ?
C79 C83 H83 120.9 . . ?

loop_
_geom_torsion_atom_site_label_1
_geom_torsion_atom_site_label_2
_geom_torsion_atom_site_label_3
_geom_torsion_atom_site_label_4
_geom_torsion
_geom_torsion_site_symmetry_1
_geom_torsion_site_symmetry_2
_geom_torsion_site_symmetry_3
_geom_torsion_site_symmetry_4
_geom_torsion_publ_flag
C13 N3 N5 C26 -103.3(4) . . . . ?
C10 N3 N5 C26 122.2(4) . . . . ?
C13 N3 N5 Pd1 86.0(3) . . . . ?
C10 N3 N5 Pd1 -48.5(3) . . . . ?
C60 N9 N17 C36 -125.1(5) . . . . ?
C16 N9 N17 C36 102.2(5) . . . . ?
C60 N9 N17 Pd2 49.4(4) . . . . ?
C16 N9 N17 Pd2 -83.4(4) . . . . ?
C14 N50 C10 C18 -0.1(6) . . . . ?
Pd1 N50 C10 C18 176.5(3) . . . . ?
C14 N50 C10 N3 -176.9(3) . . . . ?
Pd1 N50 C10 N3 -0.3(4) . . . . ?
C13 N3 C10 N50 -98.7(4) . . . . ?
N5 N3 C10 N50 31.8(4) . . . . ?
C13 N3 C10 C18 84.5(5) . . . . ?
N5 N3 C10 C18 -145.0(4) . . . . ?
C10 N3 C13 O19 137.6(4) . . . . ?
N5 N3 C13 O19 10.3(5) . . . . ?
C10 N3 C13 C65 -45.1(5) . . . . ?
N5 N3 C13 C65 -172.5(3) . . . . ?
C10 N50 C14 C8 -2.9(6) . . . . ?
Pd1 N50 C14 C8 -178.9(3) . . . . ?
C27 C8 C14 N50 3.7(6) . . . . ?
C60 N9 C16 O6 -141.4(5) . . . . ?
N17 N9 C16 O6 -15.5(6) . . . . ?
C60 N9 C16 C30 39.9(6) . . . . ?
N17 N9 C16 C30 165.8(4) . . . . ?
N50 C10 C18 C27 2.1(6) . . . . ?
N3 C10 C18 C27 178.7(4) . . . . ?
C60 N11 C20 C56 1.4(8) . . . . ?
Pd2 N11 C20 C56 176.5(5) . . . . ?
N3 N5 C26 C45 -171.8(4) . . . . ?
Pd1 N5 C26 C45 -3.9(7) . . . . ?
N3 N5 C26 C4 9.0(6) . . . . ?
Pd1 N5 C26 C4 176.9(3) . . . . ?
C33 C4 C26 N5 -125.2(5) . . . . ?
C48 C4 C26 N5 57.3(7) . . . . ?
C33 C4 C26 C45 55.7(6) . . . . ?
C48 C4 C26 C45 -121.8(5) . . . . ?
C10 C18 C27 C8 -1.3(6) . . . . ?
C14 C8 C27 C18 -1.5(6) . . . . ?
C35 C29 C30 C16 177.3(5) . . . . ?
O6 C16 C30 C29 -7.9(8) . . . . ?
N9 C16 C30 C29 170.6(4) . . . . ?
C48 C4 C33 C51 -2.0(8) . . . . ?
C26 C4 C33 C51 -179.5(4) . . . . ?
C30 C29 C35 C47 -6.2(9) . . . . ?
C30 C29 C35 C44 175.6(5) . . . . ?
N9 N17 C36 C57 171.4(5) . . . . ?
Pd2 N17 C36 C57 -1.0(8) . . . . ?
N9 N17 C36 C46 -8.2(8) . . . . ?
Pd2 N17 C36 C46 179.3(4) . . . . ?
C45 C25 C37 C40 2.5(8) . . . . ?
C42 C28 C38 C62 -1.6(9) . . . . ?
C42 C28 C38 C34 -179.5(5) . . . . ?
C65 C34 C38 C62 -178.3(5) . . . . ?
C65 C34 C38 C28 -0.4(9) . . . . ?
C25 C37 C40 C31 0.2(9) . . . . ?
C43 C31 C40 C37 -2.3(9) . . . . ?
C38 C28 C42 C52 -0.2(10) . . . . ?
C40 C31 C43 C45 1.7(7) . . . . ?
C55 C39 C44 C35 1.8(9) . . . . ?
C47 C35 C44 C39 -2.1(8) . . . . ?
C29 C35 C44 C39 176.2(5) . . . . ?
C31 C43 C45 C25 0.9(7) . . . . ?
C31 C43 C45 C26 -175.2(4) . . . . ?
C37 C25 C45 C43 -3.1(8) . . . . ?
C37 C25 C45 C26 173.1(5) . . . . ?
N5 C26 C45 C43 50.3(7) . . . . ?
C4 C26 C45 C43 -130.5(5) . . . . ?
N5 C26 C45 C25 -125.8(5) . . . . ?
C4 C26 C45 C25 53.4(6) . . . . ?
C79 C21 C46 C59 2.8(19) . . . . ?
C79 C21 C46 C36 -179.0(12) . . . . ?
N17 C36 C46 C21 109.2(10) . . . . ?
C57 C36 C46 C21 -70.5(11) . . . . ?
N17 C36 C46 C59 -72.6(9) . . . . ?
C57 C36 C46 C59 107.8(7) . . . . ?
C44 C35 C47 C53 0.0(8) . . . . ?
C29 C35 C47 C53 -178.2(5) . . . . ?
C33 C4 C48 C63 -0.8(8) . . . . ?
C26 C4 C48 C63 176.7(5) . . . . ?
C4 C33 C51 C58 1.4(8) . . . . ?
C28 C42 C52 C64 1.8(11) . . . . ?
C28 C42 C52 F12 -177.5(6) . . . . ?
C35 C47 C53 C55 2.4(9) . . . . ?
C44 C39 C55 F22 177.9(5) . . . . ?
C44 C39 C55 C53 0.8(10) . . . . ?
C47 C53 C55 F22 179.9(5) . . . . ?
C47 C53 C55 C39 -2.9(10) . . . . ?
N11 C20 C56 C67 -0.2(10) . . . . ?
N17 C36 C57 C70 127.8(6) . . . . ?
C46 C36 C57 C70 -52.6(8) . . . . ?
N17 C36 C57 C61 -47.1(8) . . . . ?
C46 C36 C57 C61 132.6(6) . . . . ?
C33 C51 C58 C63 2.0(9) . . . . ?
C21 C46 C59 C49 0.0(13) . . . . ?
C36 C46 C59 C49 -178.2(6) . . . . ?
C83 C49 C59 C46 0.0(11) . . . . ?
C20 N11 C60 C71 -0.2(9) . . . . ?
Pd2 N11 C60 C71 -175.9(5) . . . . ?
C20 N11 C60 N9 176.7(5) . . . . ?
Pd2 N11 C60 N9 1.0(6) . . . . ?
C16 N9 C60 C71 -88.7(7) . . . . ?
N17 N9 C60 C71 143.9(6) . . . . ?
C16 N9 C60 N11 94.4(6) . . . . ?
N17 N9 C60 N11 -33.0(6) . . . . ?
C70 C57 C61 C66 1.2(10) . . . . ?
C36 C57 C61 C66 175.9(6) . . . . ?
C28 C38 C62 C64 1.8(9) . . . . ?
C34 C38 C62 C64 179.8(6) . . . . ?
C51 C58 C63 C48 -4.8(11) . . . . ?
C4 C48 C63 C58 4.3(10) . . . . ?
C42 C52 C64 C62 -1.6(11) . . . . ?
F12 C52 C64 C62 177.8(5) . . . . ?
C38 C62 C64 C52 -0.3(10) . . . . ?
C38 C34 C65 C13 178.1(5) . . . . ?
O19 C13 C65 C34 0.8(7) . . . . ?
N3 C13 C65 C34 -176.3(4) . . . . ?
C57 C61 C66 C75 -4.3(12) . . . . ?
C20 C56 C67 C71 -2.2(10) . . . . ?
C61 C57 C70 C74 1.7(11) . . . . ?
C36 C57 C70 C74 -173.1(7) . . . . ?
N11 C60 C71 C67 -2.2(10) . . . . ?
N9 C60 C71 C67 -178.8(6) . . . . ?
C56 C67 C71 C60 3.3(10) . . . . ?
C57 C70 C74 C75 -1.4(14) . . . . ?
C70 C74 C75 C66 -1.7(17) . . . . ?
C61 C66 C75 C74 4.7(16) . . . . ?
C46 C21 C79 C83 -6(3) . . . . ?
C59 C49 C83 C79 -2.8(16) . . . . ?
C21 C79 C83 C49 6(2) . . . . ?

#==============================================================================

#==============================================================================
# Additional structures and associated data_? identifiers
# should be added at this point if there is more than one 
# structure analysis in the CIF.

_shelx_res_file                  
;

    shelxl.res created by SHELXL-2014/7

TITL 160412adachi
CELL  1.54187 10.70556 16.76644 18.61080 97.07150 99.66310 102.24220
ZERR  2 0.00026 0.00039 0.00045 0.00680 0.00700 0.00720
LATT 1
SFAC H F N O PD C
UNIT 80 4 12 4 2 108
L.S. 5
FMAP 2
PLAN 61
WPDB -2
HTAB
BOND $H
CONF
LIST 4
TEMP -180.0
ACTA
SIZE 0.200 0.200 0.050
ABIN
DELU 0.0100 0.0100 C59 C49 C83 C79 C21 C46
SIMU 0.0400 0.0800 C59 C49 C83 C79 C21 C46
ISOR 0.1000 0.2000 C59 C49 C83 C79 C21 C46
WGHT    0.089200    0.623800
FVAR       0.50409
PD1   5    0.500000    0.500000    0.000000    10.50000    0.05847    0.05059 =
         0.06322    0.00332    0.02239    0.00660
PD2   5    0.000000    0.000000    0.500000    10.50000    0.08878    0.07506 =
         0.07984    0.00374    0.02323    0.02464
F12   2   -0.125221   -0.060000    0.089075    11.00000    0.23033    0.06528 =
         0.19600    0.00837    0.13835   -0.01111
F22   2   -0.617140    0.098688    0.032427    11.00000    0.16288    0.19025 =
         0.12420    0.05782    0.05184    0.10196
O6    4   -0.134309   -0.099794    0.321173    11.00000    0.12570    0.07543 =
         0.09279    0.00825    0.01144    0.01848
O19   4    0.436403    0.385177    0.141167    11.00000    0.07170    0.07641 =
         0.10192    0.02222    0.02644    0.02020
N3    3    0.302894    0.452449    0.078252    11.00000    0.06106    0.05472 =
         0.06449    0.00660    0.02263    0.00515
N5    3    0.417641    0.518434    0.087389    11.00000    0.05840    0.05294 =
         0.05637    0.00329    0.01409    0.00167
N9    3    0.036738    0.012045    0.356702    11.00000    0.09529    0.07244 =
         0.08011    0.00582    0.02282    0.02353
N11   3    0.051115    0.107517    0.461424    11.00000    0.08736    0.08008 =
         0.08823    0.00450    0.02315    0.01929
N17   3    0.077069   -0.033555    0.413437    11.00000    0.09292    0.08041 =
         0.07474    0.00547    0.02120    0.03027
N50   3    0.307165    0.466440   -0.044863    11.00000    0.06554    0.04854 =
         0.07208    0.00942    0.02759    0.00370
C4    6    0.358882    0.582356    0.198819    11.00000    0.07548    0.06470 =
         0.06970    0.00202    0.02600    0.01513
C8    6    0.115432    0.443139   -0.137830    11.00000    0.06457    0.06729 =
         0.07187    0.00479    0.01308    0.01177
AFIX  43
H8    1    0.075882    0.440357   -0.188034    11.00000   -1.20000
AFIX   0
C10   6    0.232316    0.446512    0.004559    11.00000    0.06990    0.04213 =
         0.06337    0.00506    0.01723    0.00927
C13   6    0.328822    0.381029    0.104893    11.00000    0.07032    0.06151 =
         0.07687    0.01311    0.03112    0.01513
C14   6    0.248920    0.466461   -0.115055    11.00000    0.07400    0.06209 =
         0.06819    0.00585    0.02435    0.01197
AFIX  43
H14   1    0.301330    0.482970   -0.149554    11.00000   -1.20000
AFIX   0
C16   6   -0.090520   -0.028499    0.315653    11.00000    0.10492    0.06986 =
         0.07487    0.00155    0.03370    0.01956
C18   6    0.096795    0.425963   -0.013951    11.00000    0.05956    0.05924 =
         0.07398    0.00934    0.02262    0.00833
AFIX  43
H18   1    0.045369    0.413838    0.022025    11.00000   -1.20000
AFIX   0
C20   6    0.080002    0.183265    0.499162    11.00000    0.10682    0.07253 =
         0.09483   -0.00423    0.01485    0.01676
AFIX  43
H20   1    0.073047    0.191241    0.549633    11.00000   -1.20000
AFIX   0
C21   6    0.321494   -0.059297    0.325924    11.00000    0.10815    0.45989 =
         0.12607   -0.06316    0.05735   -0.05552
AFIX  43
H21   1    0.381217   -0.025142    0.367388    11.00000   -1.20000
AFIX   0
C25   6    0.639112    0.678936    0.205956    11.00000    0.08718    0.06497 =
         0.08835   -0.00529    0.01620    0.00618
AFIX  43
H25   1    0.626884    0.655405    0.248903    11.00000   -1.20000
AFIX   0
C26   6    0.436762    0.579638    0.139786    11.00000    0.06648    0.05400 =
         0.06654    0.00605    0.01829    0.01039
C27   6    0.040338    0.423889   -0.086107    11.00000    0.06178    0.05819 =
         0.09343    0.00894    0.02352    0.01239
AFIX  43
H27   1   -0.052027    0.408952   -0.100764    11.00000   -1.20000
AFIX   0
C28   6    0.011754    0.149467    0.070187    11.00000    0.09570    0.06844 =
         0.14411    0.02890    0.04335    0.00806
AFIX  43
H28   1   -0.014855    0.192458    0.047391    11.00000   -1.20000
AFIX   0
C29   6   -0.269483   -0.020317    0.220974    11.00000    0.09493    0.08527 =
         0.07994    0.01635    0.03427    0.01661
AFIX  43
H29   1   -0.295864   -0.078321    0.219844    11.00000   -1.20000
AFIX   0
C30   6   -0.157348    0.018789    0.268660    11.00000    0.09908    0.07211 =
         0.08169    0.00511    0.03044    0.02077
AFIX  43
H30   1   -0.122723    0.076394    0.271404    11.00000   -1.20000
AFIX   0
C31   6    0.667875    0.751228    0.082356    11.00000    0.09277    0.06570 =
         0.10674    0.01503    0.03315    0.01427
AFIX  43
H31   1    0.677223    0.777775    0.040660    11.00000   -1.20000
AFIX   0
C33   6    0.300551    0.647207    0.209856    11.00000    0.08054    0.07734 =
         0.07244    0.00025    0.02409    0.02046
AFIX  43
H33   1    0.309915    0.689034    0.179712    11.00000   -1.20000
AFIX   0
C34   6    0.236979    0.239879    0.116511    11.00000    0.07067    0.07648 =
         0.11499    0.03223    0.04022    0.02636
AFIX  43
H34   1    0.321254    0.242318    0.144065    11.00000   -1.20000
AFIX   0
C35   6   -0.354367    0.013901    0.171685    11.00000    0.10026    0.09246 =
         0.07657    0.01790    0.03917    0.02954
C36   6    0.158113   -0.078361    0.401653    11.00000    0.09277    0.08960 =
         0.08131    0.00704    0.02240    0.01955
C37   6    0.749878    0.739825    0.208951    11.00000    0.09854    0.07193 =
         0.09901   -0.00505    0.00876   -0.00237
AFIX  43
H37   1    0.815468    0.756937    0.252663    11.00000   -1.20000
AFIX   0
C38   6    0.138804    0.161986    0.108419    11.00000    0.09678    0.06522 =
         0.11492    0.03379    0.05618    0.02679
C39   6   -0.551871   -0.013438    0.077496    11.00000    0.10077    0.15164 =
         0.10159    0.03690    0.02914    0.04734
AFIX  43
H39   1   -0.625611   -0.050617    0.045920    11.00000   -1.20000
AFIX   0
C40   6    0.762627    0.775037    0.146858    11.00000    0.10858    0.05772 =
         0.11369    0.00020    0.02444   -0.00017
AFIX  43
H40   1    0.838555    0.816939    0.148079    11.00000   -1.20000
AFIX   0
C42   6   -0.076028    0.075158    0.065060    11.00000    0.11912    0.08533 =
         0.13370    0.02605    0.04525   -0.00288
AFIX  43
H42   1   -0.163068    0.067215    0.038870    11.00000   -1.20000
AFIX   0
C43   6    0.558253    0.687324    0.079946    11.00000    0.08007    0.05515 =
         0.09902    0.00815    0.03310    0.01654
AFIX  43
H43   1    0.493484    0.669088    0.035952    11.00000   -1.20000
AFIX   0
C44   6   -0.462086   -0.042917    0.123343    11.00000    0.10461    0.11782 =
         0.08999    0.02854    0.03832    0.03019
AFIX  43
H44   1   -0.472546   -0.100756    0.122430    11.00000   -1.20000
AFIX   0
C45   6    0.544847    0.651239    0.141299    11.00000    0.07307    0.05611 =
         0.08488   -0.00298    0.02345    0.01193
C46   6    0.199601   -0.094791    0.330028    11.00000    0.10515    0.11620 =
         0.09672    0.00447    0.03781    0.02339
C47   6   -0.339298    0.097690    0.170033    11.00000    0.12775    0.09249 =
         0.10375    0.02151    0.04374    0.03518
AFIX  43
H47   1   -0.267700    0.136247    0.202073    11.00000   -1.20000
AFIX   0
C48   6    0.347716    0.523341    0.244577    11.00000    0.13702    0.09011 =
         0.09248    0.02504    0.05927    0.04523
AFIX  43
H48   1    0.386501    0.477771    0.237287    11.00000   -1.20000
AFIX   0
C49   6    0.160469   -0.162276    0.205032    11.00000    0.12868    0.07978 =
         0.09976    0.01236    0.03807    0.02951
AFIX  43
H49   1    0.102581   -0.198277    0.163910    11.00000   -1.20000
AFIX   0
C51   6    0.228688    0.651856    0.264322    11.00000    0.09098    0.10190 =
         0.07594   -0.00450    0.03273    0.03458
AFIX  43
H51   1    0.186973    0.696133    0.270998    11.00000   -1.20000
AFIX   0
C52   6   -0.040565    0.014968    0.096095    11.00000    0.16237    0.06820 =
         0.15336    0.01676    0.10726    0.00983
C53   6   -0.428207    0.126187    0.121774    11.00000    0.16887    0.10350 =
         0.11926    0.03658    0.06393    0.06362
AFIX  43
H53   1   -0.416351    0.183458    0.119145    11.00000   -1.20000
AFIX   0
C55   6   -0.532585    0.069325    0.078524    11.00000    0.13133    0.14640 =
         0.09864    0.04254    0.05096    0.07173
C56   6    0.120371    0.251327    0.466034    11.00000    0.14782    0.07943 =
         0.09315    0.00232    0.02525    0.00722
AFIX  43
H56   1    0.140759    0.305707    0.493416    11.00000   -1.20000
AFIX   0
C57   6    0.212468   -0.114658    0.464552    11.00000    0.11224    0.09479 =
         0.09981    0.01140    0.03349    0.04888
C58   6    0.217239    0.592063    0.309311    11.00000    0.12226    0.11022 =
         0.08158    0.00894    0.05121    0.03323
AFIX  43
H58   1    0.165599    0.593870    0.346035    11.00000   -1.20000
AFIX   0
C59   6    0.117616   -0.145724    0.271855    11.00000    0.11275    0.08047 =
         0.10166    0.00647    0.04124    0.01634
AFIX  43
H59   1    0.031070   -0.170522    0.275685    11.00000   -1.20000
AFIX   0
C60   6    0.063848    0.096348    0.389775    11.00000    0.09763    0.07264 =
         0.09383    0.00585    0.02727    0.01974
C61   6    0.261243   -0.065537    0.534217    11.00000    0.11529    0.12325 =
         0.09902   -0.00755    0.02957    0.05563
AFIX  43
H61   1    0.265291   -0.007887    0.541358    11.00000   -1.20000
AFIX   0
C62   6    0.174688    0.099363    0.142724    11.00000    0.12634    0.08283 =
         0.17601    0.05040    0.07719    0.03664
AFIX  43
H62   1    0.260484    0.106804    0.170497    11.00000   -1.20000
AFIX   0
C63   6    0.280659    0.530890    0.300298    11.00000    0.17435    0.10032 =
         0.10334    0.03993    0.07905    0.05137
AFIX  43
H63   1    0.278438    0.492223    0.333607    11.00000   -1.20000
AFIX   0
C64   6    0.079819    0.023181    0.135469    11.00000    0.17170    0.07997 =
         0.20446    0.07173    0.10987    0.05855
AFIX  43
H64   1    0.101720   -0.021063    0.158230    11.00000   -1.20000
AFIX   0
C65   6    0.220436    0.307399    0.089351    11.00000    0.07021    0.06386 =
         0.08399    0.02022    0.02785    0.01062
AFIX  43
H65   1    0.138970    0.307936    0.060082    11.00000   -1.20000
AFIX   0
C66   6    0.303402   -0.103848    0.592381    11.00000    0.16866    0.17913 =
         0.09229   -0.00579    0.02561    0.09460
AFIX  43
H66   1    0.342574   -0.071710    0.639606    11.00000   -1.20000
AFIX   0
C67   6    0.130540    0.239005    0.392713    11.00000    0.13427    0.08621 =
         0.10914    0.01671    0.02737   -0.00024
AFIX  43
H67   1    0.155144    0.285079    0.368773    11.00000   -1.20000
AFIX   0
C70   6    0.204693   -0.198393    0.454891    11.00000    0.16393    0.12696 =
         0.10327    0.01590    0.03051    0.07083
AFIX  43
H70   1    0.173600   -0.230735    0.407056    11.00000   -1.20000
AFIX   0
C71   6    0.104845    0.159520    0.354278    11.00000    0.11313    0.09605 =
         0.09037    0.01196    0.02787    0.01273
AFIX  43
H71   1    0.115639    0.149627    0.304583    11.00000   -1.20000
AFIX   0
C74   6    0.241562   -0.235110    0.513895    11.00000    0.20983    0.14069 =
         0.16470    0.03421    0.03639    0.11055
AFIX  43
H74   1    0.234194   -0.293133    0.507249    11.00000   -1.20000
AFIX   0
C75   6    0.288702   -0.188814    0.581997    11.00000    0.28069    0.22215 =
         0.10866    0.05935    0.05626    0.13946
AFIX  43
H75   1    0.311897   -0.214974    0.623040    11.00000   -1.20000
AFIX   0
C79   6    0.356536   -0.074654    0.258457    11.00000    0.12474    0.48620 =
         0.15463   -0.10700    0.07506   -0.05835
AFIX  43
H79   1    0.440005   -0.045894    0.252880    11.00000   -1.20000
AFIX   0
C83   6    0.278555   -0.128514    0.199587    11.00000    0.10825    0.22421 =
         0.12068   -0.02061    0.05412    0.00978
AFIX  43
H83   1    0.309586   -0.141127    0.155638    11.00000   -1.20000
AFIX   0
HKLF 4

REM  160412adachi
REM R1 =  0.0659 for    8185 Fo > 4sig(Fo)  and  0.0797 for all   11413 data
REM    589 parameters refined using     84 restraints

END

WGHT      0.0892      0.6243

REM No hydrogen bonds found for HTAB generation

REM Highest difference peak  1.149,  deepest hole -0.815,  1-sigma level  0.061
Q1    1   0.5277  0.4507  0.0288  11.00000  0.05    1.15
Q2    1  -0.0329  0.0462  0.4677  11.00000  0.05    0.99
Q3    1   0.4041  0.5370  0.0187  11.00000  0.05    0.92
Q4    1   0.5199  0.5584  0.0447  11.00000  0.05    0.77
Q5    1   0.1028 -0.0357  0.4824  11.00000  0.05    0.72
Q6    1   0.4457  0.4857  0.0516  11.00000  0.05    0.71
Q7    1   0.0581  0.0163  0.4499  11.00000  0.05    0.68
Q8    1  -0.1101 -0.0301  0.4753  11.00000  0.05    0.64
Q9    1   0.3849  0.4712 -0.0247  11.00000  0.05    0.62
Q10   1  -0.0221 -0.0607  0.4537  11.00000  0.05    0.55
Q11   1   0.3495 -0.0341  0.2469  11.00000  0.05    0.33
Q12   1   0.3873 -0.1204  0.2586  11.00000  0.05    0.33
Q13   1   0.2965 -0.0231  0.3072  11.00000  0.05    0.31
Q14   1   0.3418  0.4654  0.1582  11.00000  0.05    0.31
Q15   1   0.1529 -0.2965  0.4934  11.00000  0.05    0.31
Q16   1   0.4617  0.4758  0.1203  11.00000  0.05    0.30
Q17   1   0.1323 -0.1606  0.4529  11.00000  0.05    0.29
Q18   1   0.0581  0.0431  0.3838  11.00000  0.05    0.29
Q19   1   0.1608  0.0281  0.3374  11.00000  0.05    0.29
Q20   1   0.5789  0.7348  0.0237  11.00000  0.05    0.28
Q21   1   0.5627  0.5225  0.0798  11.00000  0.05    0.28
Q22   1   0.2982  0.4246 -0.0283  11.00000  0.05    0.28
Q23   1   0.1663  0.0301  0.1619  11.00000  0.05    0.28
Q24   1   0.1205 -0.2452  0.4278  11.00000  0.05    0.28
Q25   1   0.2086 -0.2600  0.5792  11.00000  0.05    0.27
Q26   1   0.3677 -0.1335  0.2402  11.00000  0.05    0.27
Q27   1  -0.0740  0.3507 -0.0874  11.00000  0.05    0.26
Q28   1   0.5777  0.6397  0.1470  11.00000  0.05    0.26
Q29   1   0.2613  0.5034 -0.0772  11.00000  0.05    0.26
Q30   1   0.1767 -0.1208  0.5216  11.00000  0.05    0.26
Q31   1   0.2744  0.4301  0.0410  11.00000  0.05    0.25
Q32   1   0.3068 -0.2383  0.5156  11.00000  0.05    0.25
Q33   1   0.3162  0.5193 -0.0489  11.00000  0.05    0.24
Q34   1   0.5361  0.6894  0.1225  11.00000  0.05    0.24
Q35   1   0.1970 -0.1833  0.4864  11.00000  0.05    0.23
Q36   1   0.2955 -0.1065  0.3235  11.00000  0.05    0.23
Q37   1  -0.0545 -0.1415  0.3552  11.00000  0.05    0.23
Q38   1   0.2130 -0.0922  0.4428  11.00000  0.05    0.22
Q39   1   0.3659  0.5429  0.2199  11.00000  0.05    0.22
Q40   1  -0.6559  0.0895  0.0236  11.00000  0.05    0.22
Q41   1   0.4178  0.3936  0.0362  11.00000  0.05    0.21
Q42   1   0.2881  0.4234 -0.0754  11.00000  0.05    0.21
Q43   1   0.0798  0.1312  0.5314  11.00000  0.05    0.21
Q44   1   0.4663  0.3617  0.1613  11.00000  0.05    0.21
Q45   1   0.1358  0.6270  0.2506  11.00000  0.05    0.21
Q46   1   0.0491 -0.1961  0.1881  11.00000  0.05    0.20
Q47   1   0.2835  0.5827  0.1729  11.00000  0.05    0.20
Q48   1   0.3413  0.4641  0.0268  11.00000  0.05    0.20
Q49   1  -0.0007 -0.1790  0.2508  11.00000  0.05    0.20
Q50   1   0.6167  0.6092  0.1686  11.00000  0.05    0.20
Q51   1   0.3247 -0.0935  0.3490  11.00000  0.05    0.20
Q52   1   0.4839  0.4138  0.1206  11.00000  0.05    0.19
Q53   1   0.1578  0.0639  0.1022  11.00000  0.05    0.19
Q54   1   0.4293  0.5375  0.1267  11.00000  0.05    0.19
Q55   1   0.2770  0.5848  0.0672  11.00000  0.05    0.19
Q56   1  -0.3745  0.0967  0.1467  11.00000  0.05    0.19
Q57   1   0.3978  0.6712  0.0527  11.00000  0.05    0.18
Q58   1   0.1182 -0.0738  0.4293  11.00000  0.05    0.18
Q59   1   0.0837  0.1632  0.0903  11.00000  0.05    0.18
Q60   1   0.3004  0.6879  0.1357  11.00000  0.05    0.18
Q61   1   0.2787  0.4916  0.3133  11.00000  0.05    0.18
;

_shelx_res_checksum              97749


loop_
_platon_squeeze_void_nr
_platon_squeeze_void_average_x
_platon_squeeze_void_average_y
_platon_squeeze_void_average_z
_platon_squeeze_void_volume
_platon_squeeze_void_count_electrons
_platon_squeeze_void_content
1 0.105 0.500 0.500 1171 393 ' '
_platon_squeeze_void_probe_radius 1.20
_platon_squeeze_details          ?

#==============================================================================
#     End of CIF
#==============================================================================
####################################################################### 
# 
# This file contains crystal structure data downloaded from the 
# Cambridge Structural Database (CSD) hosted by the Cambridge 
# Crystallographic Data Centre (CCDC).
# 
# Full information about CCDC data access policies and citation 
# guidelines are available at http://www.ccdc.cam.ac.uk/access/V1 
# 
# Audit and citation data items may have been added by the CCDC. 
# Please retain this information to preserve the provenance of 
# this file and to allow appropriate attribution of the data. 
# 
#######################################################################

data_xcalibur
_database_code_depnum_ccdc_archive 'CCDC 1495005'
_audit_update_record             
;
2016-07-20 deposited with the CCDC.
2016-09-23 downloaded from the CCDC.
;

#==============================================================================
# CHEMICAL DATA

_chemical_formula_sum            'C57 H41.5 F8 N6.5 O8 S2 Zn'
_chemical_formula_moiety         'C57 H41.5 F8 N6.5 O8 S2 Zn'
_chemical_formula_weight         1226.98
_chemical_melting_point          ?

#==============================================================================
# CRYSTAL DATA
_space_group_crystal_system      triclinic
_space_group_name_H-M_alt        'P -1'
_space_group_name_Hall           '-P 1'
_space_group_IT_number           2
loop_
_space_group_symop_id
_space_group_symop_operation_xyz
1 +X,+Y,+Z
2 -X,-Y,-Z
#------------------------------------------------------------------------------
_cell_length_a                   15.7265(3)
_cell_length_b                   20.4033(4)
_cell_length_c                   21.0479(3)
_cell_angle_alpha                82.8458(15)
_cell_angle_beta                 82.6021(16)
_cell_angle_gamma                69.0081(18)
_cell_volume                     6230.5(2)
_cell_formula_units_Z            4
_cell_measurement_reflns_used    47627
_cell_measurement_theta_min      2.11
_cell_measurement_theta_max      29.68
_cell_measurement_temperature    93
#------------------------------------------------------------------------------
_exptl_crystal_description       block
_exptl_crystal_colour            yellow
_exptl_crystal_size_max          0.175
_exptl_crystal_size_mid          0.159
_exptl_crystal_size_min          0.120
_exptl_crystal_density_diffrn    1.308
_exptl_crystal_density_meas      ?
_exptl_crystal_density_method    'not measured'
_exptl_crystal_F_000             2508.00
_exptl_absorpt_coefficient_mu    0.540
_exptl_absorpt_correction_type   multi-scan
_exptl_absorpt_process_details   
;
CrysAlisPro 1.171.39.7e (Rigaku Oxford Diffraction, 2015)
Empirical absorption correction using spherical harmonics,
 implemented in SCALE3 ABSPACK scaling algorithm.
;
_exptl_absorpt_correction_T_min  0.815
_exptl_absorpt_correction_T_max  0.937

#==============================================================================
# EXPERIMENTAL DATA

_diffrn_ambient_temperature      93
_diffrn_radiation_type           'Mo K\a'
_diffrn_radiation_wavelength     0.71073
_diffrn_measurement_device_type  'Rigaku XtaLAB P200'
_diffrn_measurement_method       \w
_diffrn_detector_area_resol_mean 5.811
_diffrn_reflns_number            122871
_diffrn_reflns_av_R_equivalents  0.0255
_diffrn_reflns_theta_max         27.485
_diffrn_reflns_theta_min         2.504
_diffrn_reflns_theta_full        25.242
_diffrn_measured_fraction_theta_max 0.999
_diffrn_measured_fraction_theta_full 0.999
_diffrn_reflns_Laue_measured_fraction_max 0.999
_diffrn_reflns_Laue_measured_fraction_full 0.999
_diffrn_reflns_point_group_measured_fraction_max 0.999
_diffrn_reflns_point_group_measured_fraction_full 0.999
_diffrn_reflns_limit_h_min       -20
_diffrn_reflns_limit_h_max       19
_diffrn_reflns_limit_k_min       -26
_diffrn_reflns_limit_k_max       26
_diffrn_reflns_limit_l_min       -27
_diffrn_reflns_limit_l_max       27
_diffrn_standards_number         0
_diffrn_standards_interval_count .
_diffrn_standards_decay_%        ?
_reflns_number_total             28530
_reflns_number_gt                24247
_reflns_threshold_expression     F^2^>2.0\s(F^2^)
_reflns_Friedel_coverage         0.000
_reflns_Friedel_fraction_max     .
_reflns_Friedel_fraction_full    .

#==============================================================================
# REFINEMENT DATA

_refine_special_details          
;
    Refinement was performed using all reflections. The weighted 
    R-factor (wR) and goodness of fit (S) are based on F^2^.
    R-factor (gt) are based on F. The threshold expression of
    F^2^ > 2.0 sigma(F^2^) is used only for calculating R-factor (gt).
;
_refine_ls_structure_factor_coef Fsqd
_refine_ls_R_factor_all          0.0818
_refine_ls_R_factor_gt           0.0721
_refine_ls_wR_factor_ref         0.2052
_refine_ls_wR_factor_gt          0.1973
_refine_ls_number_restraints     0
_refine_ls_hydrogen_treatment    constr
_refine_ls_number_reflns         28530
_refine_ls_number_parameters     1486
_refine_ls_goodness_of_fit_ref   1.020
_refine_ls_weighting_scheme      calc
_refine_ls_weighting_details     
'w = 1/[\s^2^(Fo^2^)+(0.1035P)^2^+16.0664P] where P=(Fo^2^+2Fc^2^)/3'
_atom_sites_solution_hydrogens   geom
_atom_sites_solution_primary     direct
_atom_sites_solution_secondary   difmap
_refine_ls_shift/su_max          0.002
_refine_diff_density_max         3.23
_refine_diff_density_min         -1.02
_refine_ls_extinction_method     none
_refine_ls_extinction_coef       ?

loop_
_atom_type_symbol
_atom_type_description
_atom_type_scat_dispersion_real
_atom_type_scat_dispersion_imag
_atom_type_scat_source
C C 0.0033 0.0016
;
International Tables for Crystallography
(Vol. C, Tables 4.2.6.8 and 6.1.1.4)
;
H H 0.0000 0.0000
;
International Tables for Crystallography
(Vol. C, Table 6.1.1.4)
;
F F 0.0171 0.0103
;
International Tables for Crystallography
(Vol. C, Tables 4.2.6.8 and 6.1.1.4)
;
O O 0.0106 0.0060
;
International Tables for Crystallography
(Vol. C, Tables 4.2.6.8 and 6.1.1.4)
;
S S 0.1246 0.1234
;
International Tables for Crystallography
(Vol. C, Tables 4.2.6.8 and 6.1.1.4)
;
Zn Zn 0.2839 1.4301
;
International Tables for Crystallography
(Vol. C, Tables 4.2.6.8 and 6.1.1.4)
;
N N 0.0061 0.0033
;
International Tables for Crystallography
(Vol. C, Tables 4.2.6.8 and 6.1.1.4)
;

#==============================================================================
# ATOMIC COORDINATES AND THERMAL PARAMETERS

loop_
_atom_site_label
_atom_site_type_symbol
_atom_site_fract_x
_atom_site_fract_y
_atom_site_fract_z
_atom_site_U_iso_or_equiv
_atom_site_adp_type
_atom_site_occupancy
_atom_site_site_symmetry_order
_atom_site_calc_flag
_atom_site_refinement_flags_posn
_atom_site_refinement_flags_adp
_atom_site_refinement_flags_occupancy
_atom_site_disorder_assembly
_atom_site_disorder_group
Zn1 Zn 0.16456(2) 0.79603(2) 0.38789(2) 0.02107(9) Uani 1 1 d . . . . .
Zn2 Zn 0.30452(3) 0.69332(2) 0.89270(2) 0.03492(11) Uani 1 1 d . . . . .
S2 S 0.32449(7) 0.53764(5) 0.84340(4) 0.0403(2) Uani 1 1 d . . . . .
S4 S 0.16901(6) 0.69950(5) 1.02611(4) 0.0407(2) Uani 1 1 d . . . . .
S170 S 0.32226(6) 0.79142(5) 0.47824(5) 0.0378(2) Uani 1 1 d . . . . .
S171 S 0.14727(5) 0.95029(4) 0.30142(4) 0.02630(16) Uani 1 1 d . . . . .
F6 F 0.07092(18) 0.33043(11) 0.34147(13) 0.0496(6) Uani 1 1 d . . . . .
F7 F -0.4472(4) 0.7023(4) 0.2905(3) 0.148(2) Uani 1 1 d . . . . .
F8 F 0.8827(3) 0.8072(3) 0.7153(2) 0.1120(15) Uani 1 1 d . . . . .
F13 F 0.2789(2) 0.46456(16) 0.94489(12) 0.0650(7) Uani 1 1 d . . . . .
F15 F 0.48698(17) 0.70611(15) 0.44043(17) 0.0671(8) Uani 1 1 d . . . . .
F21 F 0.16757(19) 0.55612(17) 0.91202(16) 0.0687(8) Uani 1 1 d . . . . .
F22 F 0.0214(2) 0.7019(2) 1.09850(15) 0.0773(9) Uani 1 1 d . . . . .
F24 F 0.2172(2) 0.46354(19) 0.85992(16) 0.0746(9) Uani 1 1 d . . . . .
F29 F 0.4840(2) 0.7775(2) 0.5087(2) 0.0873(11) Uani 1 1 d . . . . .
F32 F 0.4609(2) 0.81526(18) 0.4099(2) 0.0891(12) Uani 1 1 d . . . . .
F34 F 0.2671(2) 1.00933(18) 0.2582(2) 0.0966(13) Uani 1 1 d . . . . .
F41 F 0.3245(2) 0.90511(19) 0.3055(3) 0.1049(15) Uani 1 1 d . . . . .
F46 F 0.2499(3) 0.9921(2) 0.3625(2) 0.1000(14) Uani 1 1 d . . . . .
F47 F 0.4005(3) 1.1031(2) 0.6045(2) 0.1037(15) Uani 1 1 d . . . . .
F54 F 0.0420(3) 0.6498(3) 1.0132(2) 0.1093(16) Uani 1 1 d . . . . .
F59 F -0.0012(2) 0.7612(3) 1.00369(18) 0.1022(14) Uani 1 1 d . . . . .
O3 O 0.1924(2) 0.6942(2) 0.95745(14) 0.0642(10) Uani 1 1 d . . . . .
O5 O 0.07899(18) 1.01911(12) 0.30421(12) 0.0349(5) Uani 1 1 d . . . . .
O9 O 0.29375(16) 0.78206(14) 0.41750(12) 0.0359(5) Uani 1 1 d . . . . .
O12 O 0.34192(18) 0.58144(15) 0.88632(12) 0.0401(6) Uani 1 1 d . . . . .
O18 O 0.4013(2) 0.47428(17) 0.83084(14) 0.0510(7) Uani 1 1 d . . . . .
O20 O 0.1621(2) 0.91816(14) 0.24248(12) 0.0493(7) Uani 1 1 d . . . . .
O26 O 0.5194(2) 0.81302(16) 0.92483(15) 0.0502(7) Uani 1 1 d . . . . .
O27 O 0.2770(2) 0.57580(17) 0.78934(13) 0.0557(8) Uani 1 1 d . . . . .
O30 O 0.14221(16) 0.90294(12) 0.35854(10) 0.0296(5) Uani 1 1 d . . . . .
O33 O 0.3168(2) 0.73853(19) 0.52807(16) 0.0594(8) Uani 1 1 d . . . . .
O42 O -0.06617(15) 0.71591(11) 0.50344(12) 0.0300(5) Uani 1 1 d . . . . .
O44 O 0.2908(2) 0.86223(18) 0.4935(2) 0.0782(13) Uani 1 1 d . . . . .
O52 O 0.1641(3) 0.7649(2) 1.04821(16) 0.0678(10) Uani 1 1 d . . . . .
O60 O 0.3348(4) 0.8393(2) 0.68534(19) 0.1054(19) Uani 1 1 d . . . . .
O67 O 0.2179(3) 0.6400(2) 1.0650(2) 0.0863(14) Uani 1 1 d . . . . .
O89 O 0.0983(3) 0.63806(19) 0.25484(19) 0.0869(15) Uani 1 1 d . . . . .
N10 N 0.08054(16) 0.71485(12) 0.49032(12) 0.0216(5) Uani 1 1 d . . . . .
N11 N 0.04793(17) 0.80028(13) 0.33069(12) 0.0237(5) Uani 1 1 d . . . . .
N14 N 0.16109(16) 0.69598(12) 0.44552(11) 0.0208(5) Uani 1 1 d . . . . .
N16 N 0.2203(3) 0.7264(2) 0.81926(17) 0.0563(11) Uani 1 1 d . . . . .
N17 N 0.22871(18) 0.75706(14) 0.30085(13) 0.0281(5) Uani 1 1 d . . . . .
N19 N 0.09002(18) 0.74577(14) 0.28786(13) 0.0276(5) Uani 1 1 d . . . . .
N23 N 0.39137(19) 0.67523(16) 0.96435(13) 0.0326(6) Uani 1 1 d . . . . .
N25 N 0.3863(2) 0.79100(16) 0.93694(14) 0.0352(6) Uani 1 1 d . . . . .
N28 N 0.29827(19) 0.80494(16) 0.91444(13) 0.0336(6) Uani 1 1 d . . . . .
N45 N 0.3995(2) 0.69590(17) 0.80549(14) 0.0461(9) Uani 1 1 d . . . . .
N57 N 0.3468(3) 0.74404(19) 0.75774(15) 0.0608(12) Uani 1 1 d . . . . .
N97 N -0.2678(3) 0.6390(2) 0.4785(2) 0.0578(10) Uani 1 1 d . . . . .
N140 N 0.09256(16) 0.82692(12) 0.47605(11) 0.0210(5) Uani 1 1 d . . . . .
C31 C 0.05593(19) 0.78331(14) 0.51181(14) 0.0210(5) Uani 1 1 d . . . . .
C35 C 0.3040(2) 0.61289(15) 0.41402(14) 0.0233(6) Uani 1 1 d . . . . .
C36 C 0.22938(19) 0.64174(15) 0.46470(14) 0.0215(5) Uani 1 1 d . . . . .
C37 C 0.0140(2) 0.68521(15) 0.48564(14) 0.0236(6) Uani 1 1 d . . . . .
C38 C -0.0004(2) 0.80079(16) 0.56858(14) 0.0251(6) Uani 1 1 d . . . . .
H38 H -0.0263 0.7688 0.5925 0.030 Uiso 1 1 calc R U . . .
C39 C 0.23725(19) 0.60336(16) 0.52975(14) 0.0238(6) Uani 1 1 d . . . . .
C40 C 0.0219(2) 0.91218(16) 0.55308(15) 0.0271(6) Uani 1 1 d . . . . .
H40 H 0.0115 0.9572 0.5668 0.033 Uiso 1 1 calc R U . . .
C43 C 0.2820(2) 0.59993(16) 0.35614(15) 0.0269(6) Uani 1 1 d . . . . .
H43 H 0.2199 0.6093 0.3495 0.032 Uiso 1 1 calc R U . . .
C48 C 0.1806(2) 0.73845(17) 0.26327(15) 0.0303(7) Uani 1 1 d . . . . .
C49 C -0.0807(2) 0.90062(16) 0.35630(16) 0.0278(6) Uani 1 1 d . . . . .
C50 C -0.0225(2) 0.85078(15) 0.30959(15) 0.0253(6) Uani 1 1 d . . . . .
C51 C -0.0170(2) 0.86682(16) 0.58864(15) 0.0277(6) Uani 1 1 d . . . . .
H51 H -0.0553 0.8809 0.6269 0.033 Uiso 1 1 calc R U . . .
C53 C 0.2155(2) 0.63880(18) 0.58581(15) 0.0306(7) Uani 1 1 d . . . . .
H53 H 0.1903 0.6888 0.5831 0.037 Uiso 1 1 calc R U . . .
C55 C -0.0106(2) 0.59062(16) 0.43919(16) 0.0271(6) Uani 1 1 d . . . . .
H55 H -0.0732 0.6199 0.4413 0.033 Uiso 1 1 calc R U . . .
C56 C 0.0472(2) 0.61571(15) 0.45940(15) 0.0254(6) Uani 1 1 d . . . . .
H56 H 0.1106 0.5887 0.4570 0.030 Uiso 1 1 calc R U . . .
C58 C 0.0131(2) 0.52196(16) 0.41388(16) 0.0267(6) Uani 1 1 d . . . . .
C61 C 0.2720(2) 0.52964(17) 0.53492(16) 0.0285(6) Uani 1 1 d . . . . .
H61 H 0.2869 0.5050 0.4973 0.034 Uiso 1 1 calc R U . . .
C62 C -0.0421(2) 0.7139(2) 0.3082(2) 0.0456(10) Uani 1 1 d . . . . .
H62 H -0.0742 0.7457 0.3398 0.055 Uiso 1 1 calc R U . . .
C63 C 0.2654(2) 0.5280(2) 0.64989(17) 0.0388(8) Uani 1 1 d . . . . .
H63 H 0.2761 0.5026 0.6908 0.047 Uiso 1 1 calc R U . . .
C64 C 0.3512(2) 0.57315(17) 0.30773(16) 0.0334(7) Uani 1 1 d . . . . .
H64 H 0.3364 0.5633 0.2685 0.040 Uiso 1 1 calc R U . . .
C65 C 0.4807(2) 0.6001(2) 1.04644(17) 0.0395(8) Uani 1 1 d . . . . .
H65 H 0.5028 0.5551 1.0695 0.047 Uiso 1 1 calc R U . . .
C66 C 0.3953(2) 0.59790(18) 0.42406(16) 0.0302(7) Uani 1 1 d . . . . .
H66 H 0.4109 0.6043 0.4644 0.036 Uiso 1 1 calc R U . . .
C68 C 0.2372(2) 0.86166(18) 0.93629(15) 0.0331(7) Uani 1 1 d . . . . .
C69 C 0.2847(2) 0.49203(19) 0.59530(18) 0.0361(8) Uani 1 1 d . . . . .
H69 H 0.3065 0.4420 0.5988 0.043 Uiso 1 1 calc R U . . .
C70 C 0.4191(2) 0.72663(18) 0.97627(15) 0.0328(7) Uani 1 1 d . . . . .
C71 C 0.2307(2) 0.6008(2) 0.64531(16) 0.0379(8) Uani 1 1 d . . . . .
H71 H 0.2172 0.6250 0.6831 0.046 Uiso 1 1 calc R U . . .
C72 C 0.4974(3) 0.63146(18) 0.71400(16) 0.0373(8) Uani 1 1 d . . . . .
C73 C -0.1053(2) 0.87478(19) 0.41745(17) 0.0325(7) Uani 1 1 d . . . . .
H73 H -0.0833 0.8256 0.4295 0.039 Uiso 1 1 calc R U . . .
C74 C 0.5397(2) 0.60762(19) 0.82896(16) 0.0358(8) Uani 1 1 d . . . . .
C75 C 0.3145(2) 0.7533(2) 0.27944(19) 0.0397(8) Uani 1 1 d . . . . .
H75 H 0.3492 0.7665 0.3060 0.048 Uiso 1 1 calc R U . . .
C76 C -0.0518(3) 0.86020(18) 0.24341(17) 0.0358(8) Uani 1 1 d . . . . .
C77 C 0.4413(2) 0.56092(19) 0.31689(17) 0.0363(8) Uani 1 1 d . . . . .
H77 H 0.4882 0.5439 0.2835 0.044 Uiso 1 1 calc R U . . .
C78 C 0.2525(2) 0.90215(19) 0.98587(16) 0.0365(8) Uani 1 1 d . . . . .
C79 C 0.0523(3) 0.39379(18) 0.36564(19) 0.0374(8) Uani 1 1 d . . . . .
C80 C 0.5072(2) 0.6542(2) 1.05913(17) 0.0384(8) Uani 1 1 d . . . . .
H80 H 0.5472 0.6470 1.0916 0.046 Uiso 1 1 calc R U . . .
C81 C 0.4213(2) 0.6123(2) 0.99952(16) 0.0354(7) Uani 1 1 d . . . . .
H81 H 0.4011 0.5756 0.9918 0.042 Uiso 1 1 calc R U . . .
C82 C 0.0994(2) 0.46912(17) 0.41783(17) 0.0319(7) Uani 1 1 d . . . . .
H82 H 0.1452 0.4776 0.4375 0.038 Uiso 1 1 calc R U . . .
C83 C 0.1189(2) 0.40474(18) 0.39341(18) 0.0349(7) Uani 1 1 d . . . . .
H83 H 0.1774 0.3691 0.3960 0.042 Uiso 1 1 calc R U . . .
C84 C 0.5781(3) 0.53426(19) 0.82954(16) 0.0349(7) Uani 1 1 d . . . . .
H84 H 0.5583 0.5099 0.8022 0.042 Uiso 1 1 calc R U . . .
C85 C 0.4725(3) 0.64744(18) 0.78287(17) 0.0379(8) Uani 1 1 d . . . . .
C86 C 0.6453(3) 0.4974(2) 0.87032(18) 0.0423(9) Uani 1 1 d . . . . .
H86 H 0.6709 0.4475 0.8712 0.051 Uiso 1 1 calc R U . . .
C87 C 0.4633(2) 0.5735(2) 0.37466(18) 0.0363(8) Uani 1 1 d . . . . .
H87 H 0.5252 0.5654 0.3806 0.044 Uiso 1 1 calc R U . . .
C88 C 0.1433(3) 0.89011(19) 0.84218(17) 0.0380(8) Uani 1 1 d . . . . .
H88 H 0.1975 0.8705 0.8149 0.046 Uiso 1 1 calc R U . . .
C90 C 0.0600(3) 0.9187(2) 0.81686(19) 0.0428(9) Uani 1 1 d . . . . .
H90 H 0.0571 0.9190 0.7720 0.051 Uiso 1 1 calc R U . . .
C91 C 0.5872(3) 0.61981(19) 0.68778(18) 0.0408(8) Uani 1 1 d . . . . .
H91 H 0.6318 0.6205 0.7140 0.049 Uiso 1 1 calc R U . . .
C92 C 0.1482(2) 0.88998(18) 0.90837(16) 0.0349(7) Uani 1 1 d . . . . .
C93 C 0.4425(3) 0.82758(19) 0.90802(18) 0.0383(8) Uani 1 1 d . . . . .
C94 C 0.2637(3) 0.8727(2) 1.04918(18) 0.0464(10) Uani 1 1 d . . . . .
H94 H 0.2646 0.8260 1.0609 0.056 Uiso 1 1 calc R U . . .
C95 C -0.1143(2) 0.97297(18) 0.3385(2) 0.0399(8) Uani 1 1 d . . . . .
H95 H -0.0999 0.9910 0.2963 0.048 Uiso 1 1 calc R U . . .
C96 C 0.4335(3) 0.62714(19) 0.67613(17) 0.0415(9) Uani 1 1 d . . . . .
H96 H 0.3726 0.6341 0.6939 0.050 Uiso 1 1 calc R U . . .
C98 C 0.3538(3) 0.7306(2) 0.2191(2) 0.0536(12) Uani 1 1 d . . . . .
H98 H 0.4148 0.7277 0.2048 0.064 Uiso 1 1 calc R U . . .
C100 C 0.4593(3) 0.6126(2) 0.61242(18) 0.0463(10) Uani 1 1 d . . . . .
H100 H 0.4161 0.6086 0.5868 0.056 Uiso 1 1 calc R U . . .
C101 C 0.5477(3) 0.6040(2) 0.58575(17) 0.0462(10) Uani 1 1 d . . . . .
H101 H 0.5641 0.5958 0.5416 0.055 Uiso 1 1 calc R U . . .
C102 C 0.4754(2) 0.7191(2) 1.02437(17) 0.0373(8) Uani 1 1 d . . . . .
H102 H 0.4916 0.7574 1.0332 0.045 Uiso 1 1 calc R U . . .
C103 C 0.0083(3) 0.8632(2) 0.18958(19) 0.0470(10) Uani 1 1 d . . . . .
H103 H 0.0691 0.8601 0.1939 0.056 Uiso 1 1 calc R U . . .
C104 C 0.5710(3) 0.6425(2) 0.8691(2) 0.0452(9) Uani 1 1 d . . . . .
H104 H 0.5461 0.6924 0.8687 0.054 Uiso 1 1 calc R U . . .
C105 C 0.6117(3) 0.6072(2) 0.62318(18) 0.0425(9) Uani 1 1 d . . . . .
H105 H 0.6723 0.6008 0.6050 0.051 Uiso 1 1 calc R U . . .
C106 C 0.2517(3) 0.9702(2) 0.96945(19) 0.0421(9) Uani 1 1 d . . . . .
H106 H 0.2426 0.9906 0.9266 0.051 Uiso 1 1 calc R U . . .
C107 C 0.2145(3) 0.7165(2) 0.20177(17) 0.0428(9) Uani 1 1 d . . . . .
H107 H 0.1779 0.7049 0.1756 0.051 Uiso 1 1 calc R U . . .
C108 C 0.0766(2) 0.89075(15) 0.49688(14) 0.0241(6) Uani 1 1 d . . . . .
H108 H 0.1035 0.9218 0.4723 0.029 Uiso 1 1 calc R U . . .
C109 C 0.3639(3) 0.9822(2) 0.7347(2) 0.0449(9) Uani 1 1 d . . . . .
H109 H 0.3210 0.9593 0.7491 0.054 Uiso 1 1 calc R U . . .
C110 C 0.0682(3) 0.9205(2) 0.94793(18) 0.0411(8) Uani 1 1 d . . . . .
H110 H 0.0712 0.9223 0.9924 0.049 Uiso 1 1 calc R U . . .
C111 C 0.3509(3) 1.0278(2) 0.6792(2) 0.0475(9) Uani 1 1 d . . . . .
H111 H 0.2996 1.0367 0.6558 0.057 Uiso 1 1 calc R U . . .
C112 C 0.3027(3) 0.7123(2) 0.18054(19) 0.0518(11) Uani 1 1 d . . . . .
H112 H 0.3284 0.6969 0.1393 0.062 Uiso 1 1 calc R U . . .
C113 C 0.4075(3) 0.8808(2) 0.85489(18) 0.0398(8) Uani 1 1 d . . . . .
H113 H 0.3499 0.8877 0.8404 0.048 Uiso 1 1 calc R U . . .
C114 C 0.2736(3) 0.9128(3) 1.0951(2) 0.0576(12) Uani 1 1 d . . . . .
H114 H 0.2794 0.8937 1.1385 0.069 Uiso 1 1 calc R U . . .
C115 C 0.2566(4) 0.7472(2) 0.76153(19) 0.0654(16) Uani 1 1 d . . . . .
C116 C 0.4380(3) 0.9695(2) 0.7695(2) 0.0478(9) Uani 1 1 d . . . . .
C117 C 0.6755(3) 0.5323(3) 0.9098(2) 0.0510(10) Uani 1 1 d . . . . .
H117 H 0.7219 0.5064 0.9372 0.061 Uiso 1 1 calc R U . . .
C118 C -0.0530(3) 0.5072(2) 0.3865(2) 0.0476(10) Uani 1 1 d . . . . .
H118 H -0.1124 0.5417 0.3844 0.057 Uiso 1 1 calc R U . . .
C119 C 0.6382(3) 0.6043(3) 0.9092(2) 0.0536(11) Uani 1 1 d . . . . .
H119 H 0.6587 0.6281 0.9366 0.064 Uiso 1 1 calc R U . . .
C120 C 0.0471(4) 0.6970(2) 0.2841(2) 0.0547(13) Uani 1 1 d . . . . .
C121 C -0.0201(3) 0.9472(2) 0.8564(2) 0.0474(10) Uani 1 1 d . . . . .
H121 H -0.0775 0.9660 0.8387 0.057 Uiso 1 1 calc R U . . .
C122 C -0.1624(3) 0.9213(2) 0.4611(2) 0.0486(10) Uani 1 1 d . . . . .
H122 H -0.1800 0.9034 0.5026 0.058 Uiso 1 1 calc R U . . .
C123 C 0.2751(3) 0.9801(3) 1.0777(2) 0.0559(12) Uani 1 1 d . . . . .
H123 H 0.2837 1.0066 1.1089 0.067 Uiso 1 1 calc R U . . .
C124 C -0.0154(3) 0.9480(2) 0.9219(2) 0.0482(10) Uani 1 1 d . . . . .
H124 H -0.0699 0.9675 0.9490 0.058 Uiso 1 1 calc R U . . .
C125 C 0.2639(3) 1.0088(2) 1.0150(2) 0.0511(10) Uani 1 1 d . . . . .
H125 H 0.2647 1.0550 1.0031 0.061 Uiso 1 1 calc R U . . .
C126 C -0.0337(3) 0.4430(2) 0.3622(3) 0.0584(13) Uani 1 1 d . . . . .
H126 H -0.0792 0.4331 0.3435 0.070 Uiso 1 1 calc R U . . .
C127 C -0.1418(3) 0.8675(2) 0.2358(2) 0.0535(11) Uani 1 1 d . . . . .
H127 H -0.1835 0.8676 0.2727 0.064 Uiso 1 1 calc R U . . .
C128 C 0.3884(5) 0.7938(2) 0.7207(2) 0.0719(19) Uani 1 1 d . . . . .
C129 C 0.2425(3) 0.5041(3) 0.8927(2) 0.0519(10) Uani 1 1 d . . . . .
C130 C 0.2527(3) 0.9649(3) 0.3074(3) 0.0680(15) Uani 1 1 d . . . . .
C131 C -0.0230(4) 0.8711(3) 0.1287(2) 0.0700(17) Uani 1 1 d . . . . .
H131 H 0.0170 0.8732 0.0912 0.084 Uiso 1 1 calc R U . . .
C132 C 0.4454(3) 0.7718(2) 0.4575(3) 0.0549(12) Uani 1 1 d . . . . .
C133 C -0.1698(3) 1.0185(2) 0.3840(3) 0.0561(13) Uani 1 1 d . . . . .
H133 H -0.1915 1.0679 0.3729 0.067 Uiso 1 1 calc R U . . .
C134 C 0.4576(3) 0.9198(2) 0.8269(2) 0.0492(10) Uani 1 1 d . . . . .
H134 H 0.5112 0.9145 0.8463 0.059 Uiso 1 1 calc R U . . .
C135 C -0.1934(3) 0.9922(3) 0.4448(2) 0.0538(12) Uani 1 1 d . . . . .
H135 H -0.2310 1.0236 0.4752 0.065 Uiso 1 1 calc R U . . .
C136 C 0.1342(4) 0.7270(3) 0.8264(3) 0.0746(18) Uani 1 1 d . . . . .
H136 H 0.1100 0.7119 0.8669 0.090 Uiso 1 1 calc R U . . .
C137 C 0.4129(4) 1.0589(3) 0.6596(3) 0.0682(15) Uani 1 1 d . . . . .
C138 C 0.0520(4) 0.7024(4) 1.0357(3) 0.0701(15) Uani 1 1 d . . . . .
C139 C -0.1711(4) 0.8745(3) 0.1752(3) 0.0793(19) Uani 1 1 d . . . . .
H139 H -0.2321 0.8784 0.1705 0.095 Uiso 1 1 calc R U . . .
C141 C 0.2071(5) 0.7697(3) 0.7077(2) 0.098(3) Uani 1 1 d . . . . .
H141 H 0.2329 0.7845 0.6677 0.118 Uiso 1 1 calc R U . . .
C142 C -0.1117(5) 0.8757(3) 0.1225(3) 0.082(2) Uani 1 1 d . . . . .
H142 H -0.1313 0.8799 0.0809 0.099 Uiso 1 1 calc R U . . .
C143 C 0.4787(4) 0.7884(3) 0.7334(3) 0.0614(13) Uani 1 1 d . . . . .
H143 H 0.5029 0.7640 0.7721 0.074 Uiso 1 1 calc R U . . .
C144 C 0.1182(5) 0.7695(4) 0.7157(3) 0.104(3) Uani 1 1 d . . . . .
H144 H 0.0826 0.7833 0.6799 0.125 Uiso 1 1 calc R U . . .
C145 C 0.6208(4) 0.8121(3) 0.6966(3) 0.0727(17) Uani 1 1 d . . . . .
C146 C -0.2766(4) 0.6924(3) 0.4838(3) 0.0729(16) Uani 1 1 d . . . . .
C147 C 0.0801(5) 0.7496(4) 0.7753(4) 0.103(3) Uani 1 1 d . . . . .
H147 H 0.0184 0.7514 0.7807 0.124 Uiso 1 1 calc R U . . .
C148 C 0.5009(4) 1.0021(3) 0.7452(3) 0.0783(18) Uani 1 1 d . . . . .
H148 H 0.5537 0.9928 0.7672 0.094 Uiso 1 1 calc R U . . .
C149 C 0.5300(4) 0.8185(3) 0.6896(3) 0.0741(16) Uani 1 1 d . . . . .
H149 H 0.5026 0.8452 0.6525 0.089 Uiso 1 1 calc R U . . .
C150 C 0.4886(5) 1.0474(4) 0.6905(4) 0.095(2) Uani 1 1 d . . . . .
H150 H 0.5315 1.0700 0.6747 0.114 Uiso 1 1 calc R U . . .
C151 C 0.7950(4) 0.8099(4) 0.7100(4) 0.0848(19) Uani 1 1 d . . . . .
C152 C 0.7527(8) 0.8439(5) 0.6563(5) 0.132(4) Uani 1 1 d . . . . .
H152 H 0.7803 0.8677 0.6230 0.158 Uiso 1 1 calc R U . . .
C155 C -0.1783(5) 0.6792(4) 0.2805(3) 0.0844(18) Uani 1 1 d . . . . .
C156 C -0.3011(6) 0.6458(4) 0.2540(4) 0.100(2) Uani 1 1 d . . . . .
H156 H -0.3206 0.6167 0.2317 0.120 Uiso 1 1 calc R U . . .
C157 C 0.6733(7) 0.8412(7) 0.6543(5) 0.140(4) Uani 1 1 d . . . . .
H157 H 0.6454 0.8638 0.6162 0.168 Uiso 1 1 calc R U . . .
C158 C -0.2091(6) 0.6378(5) 0.2513(5) 0.114(3) Uani 1 1 d . . . . .
H158 H -0.1658 0.6014 0.2277 0.137 Uiso 1 1 calc R U . . .
C159 C -0.2428(5) 0.7308(5) 0.3171(4) 0.100(2) Uani 1 1 d . . . . .
H159 H -0.2246 0.7605 0.3395 0.121 Uiso 1 1 calc R U . . .
C161 C -0.3605(6) 0.6951(5) 0.2884(4) 0.099(2) Uani 1 1 d . . . . .
C162 C -0.3322(6) 0.7370(6) 0.3196(4) 0.115(3) Uani 1 1 d . . . . .
H162 H -0.3765 0.7720 0.3440 0.138 Uiso 1 1 calc R U . . .
C163 C -0.0790(5) 0.6695(4) 0.2726(4) 0.0872(19) Uani 1 1 d . . . . .
H163 H -0.0381 0.6357 0.2454 0.105 Uiso 1 1 calc R U . . .
C165 C -0.2896(5) 0.7636(4) 0.5041(6) 0.127(4) Uani 1 1 d . . . . .
H16C H -0.2909 0.7966 0.4659 0.153 Uiso 1 1 calc R U . . .
H16D H -0.3474 0.7806 0.5310 0.153 Uiso 1 1 calc R U . . .
H16E H -0.2389 0.7600 0.5285 0.153 Uiso 1 1 calc R U . . .
C167 C 0.7504(7) 0.7880(9) 0.7605(5) 0.191(7) Uani 1 1 d . . . . .
H167 H 0.7770 0.7719 0.8001 0.229 Uiso 1 1 calc R U . . .
C169 C 0.6635(7) 0.7894(8) 0.7538(5) 0.170(6) Uani 1 1 d . . . . .
H169 H 0.6307 0.7741 0.7902 0.204 Uiso 1 1 calc R U . . .

loop_
_atom_site_aniso_label
_atom_site_aniso_U_11
_atom_site_aniso_U_22
_atom_site_aniso_U_33
_atom_site_aniso_U_23
_atom_site_aniso_U_13
_atom_site_aniso_U_12
Zn1 0.01899(16) 0.02143(16) 0.01912(16) -0.00271(12) -0.00206(12) -0.00216(12)
Zn2 0.0275(2) 0.0462(2) 0.01703(17) -0.00225(15) -0.00327(14) 0.00452(16)
S2 0.0407(5) 0.0491(5) 0.0197(4) 0.0007(3) -0.0073(3) -0.0016(4)
S4 0.0320(4) 0.0514(5) 0.0286(4) -0.0066(4) -0.0011(3) -0.0020(4)
S170 0.0281(4) 0.0331(4) 0.0531(5) -0.0023(4) -0.0161(4) -0.0079(3)
S171 0.0312(4) 0.0233(3) 0.0218(3) -0.0022(3) 0.0003(3) -0.0071(3)
F6 0.0592(15) 0.0307(11) 0.0653(16) -0.0188(10) 0.0010(12) -0.0207(10)
F7 0.126(4) 0.192(6) 0.161(5) 0.017(4) -0.044(4) -0.100(4)
F8 0.080(3) 0.136(4) 0.118(3) 0.025(3) 0.000(2) -0.050(3)
F13 0.082(2) 0.0717(18) 0.0364(13) 0.0092(12) -0.0073(13) -0.0250(16)
F15 0.0295(12) 0.0540(16) 0.112(3) -0.0034(15) -0.0116(14) -0.0068(11)
F21 0.0428(14) 0.077(2) 0.079(2) -0.0163(16) 0.0076(13) -0.0133(14)
F22 0.0572(17) 0.113(3) 0.0561(17) -0.0194(17) 0.0231(14) -0.0283(17)
F24 0.078(2) 0.086(2) 0.070(2) -0.0182(17) -0.0144(16) -0.0341(18)
F29 0.0486(16) 0.097(2) 0.128(3) -0.013(2) -0.0469(19) -0.0258(16)
F32 0.0454(16) 0.081(2) 0.139(3) 0.044(2) -0.0155(18) -0.0347(16)
F34 0.068(2) 0.069(2) 0.150(4) 0.020(2) 0.020(2) -0.0412(18)
F41 0.0321(14) 0.072(2) 0.197(5) 0.019(2) -0.005(2) -0.0136(14)
F46 0.106(3) 0.091(3) 0.138(4) -0.001(2) -0.066(3) -0.060(2)
F47 0.095(3) 0.124(3) 0.110(3) 0.073(3) -0.048(2) -0.074(2)
F54 0.094(3) 0.153(4) 0.117(3) -0.077(3) 0.046(2) -0.085(3)
F59 0.0462(17) 0.157(4) 0.074(2) 0.000(2) -0.0119(16) -0.001(2)
O3 0.0371(15) 0.124(3) 0.0332(15) -0.0330(17) 0.0057(12) -0.0249(18)
O5 0.0423(14) 0.0243(11) 0.0319(12) -0.0013(9) -0.0042(10) -0.0041(10)
O9 0.0230(11) 0.0425(14) 0.0406(14) 0.0028(11) -0.0091(10) -0.0095(10)
O12 0.0382(13) 0.0487(15) 0.0238(12) 0.0012(10) -0.0060(10) -0.0037(11)
O18 0.0476(16) 0.0565(18) 0.0341(14) -0.0067(12) -0.0051(12) 0.0011(13)
O20 0.083(2) 0.0345(13) 0.0222(12) -0.0062(10) 0.0051(13) -0.0121(14)
O26 0.0434(16) 0.0478(16) 0.0542(18) 0.0026(13) -0.0151(13) -0.0083(13)
O27 0.070(2) 0.0563(18) 0.0277(13) 0.0030(12) -0.0203(13) -0.0026(15)
O30 0.0389(13) 0.0260(11) 0.0221(10) 0.0011(8) -0.0049(9) -0.0096(9)
O33 0.0490(17) 0.077(2) 0.0505(18) 0.0172(16) -0.0208(14) -0.0214(16)
O42 0.0232(11) 0.0235(10) 0.0399(13) -0.0083(9) 0.0052(9) -0.0049(9)
O44 0.0508(19) 0.0477(18) 0.140(4) -0.041(2) -0.034(2) -0.0026(15)
O52 0.078(2) 0.079(2) 0.0440(18) -0.0206(17) 0.0088(17) -0.025(2)
O60 0.184(5) 0.043(2) 0.051(2) 0.0075(16) -0.029(3) 0.008(3)
O67 0.059(2) 0.091(3) 0.067(2) 0.020(2) -0.0035(18) 0.014(2)
O89 0.121(4) 0.0477(19) 0.069(2) -0.0296(17) -0.046(2) 0.020(2)
N10 0.0202(11) 0.0176(11) 0.0230(12) -0.0047(9) 0.0006(9) -0.0017(9)
N11 0.0218(12) 0.0228(12) 0.0229(12) -0.0043(9) -0.0038(9) -0.0020(9)
N14 0.0189(11) 0.0204(11) 0.0211(11) -0.0066(9) -0.0007(9) -0.0034(9)
N16 0.053(2) 0.054(2) 0.0364(18) -0.0191(15) -0.0232(16) 0.0230(17)
N17 0.0251(13) 0.0257(13) 0.0248(13) -0.0014(10) 0.0022(10) 0.0000(10)
N19 0.0288(13) 0.0264(13) 0.0233(12) -0.0058(10) -0.0074(10) -0.0014(10)
N23 0.0267(13) 0.0392(15) 0.0188(12) 0.0014(11) -0.0011(10) 0.0028(11)
N25 0.0288(14) 0.0348(15) 0.0279(14) -0.0041(11) -0.0043(11) 0.0069(12)
N28 0.0264(13) 0.0375(15) 0.0238(13) 0.0008(11) -0.0012(10) 0.0034(11)
N45 0.056(2) 0.0343(16) 0.0221(14) 0.0030(12) 0.0056(13) 0.0113(14)
N57 0.076(3) 0.0411(18) 0.0211(15) 0.0012(13) 0.0015(15) 0.0301(18)
N97 0.052(2) 0.059(3) 0.057(2) -0.0049(19) -0.0010(18) -0.0129(19)
N140 0.0223(11) 0.0197(11) 0.0191(11) -0.0032(9) -0.0043(9) -0.0037(9)
C31 0.0220(13) 0.0179(12) 0.0205(13) -0.0036(10) -0.0039(10) -0.0027(10)
C35 0.0229(14) 0.0196(13) 0.0225(14) -0.0034(10) -0.0012(11) -0.0011(11)
C36 0.0195(13) 0.0210(13) 0.0230(14) -0.0053(10) -0.0038(10) -0.0040(10)
C37 0.0239(14) 0.0194(13) 0.0246(14) -0.0004(11) -0.0015(11) -0.0048(11)
C38 0.0269(14) 0.0231(14) 0.0215(14) -0.0024(11) -0.0001(11) -0.0046(11)
C39 0.0185(13) 0.0260(14) 0.0236(14) 0.0004(11) -0.0047(11) -0.0035(11)
C40 0.0297(15) 0.0215(14) 0.0272(15) -0.0078(11) -0.0060(12) -0.0021(12)
C43 0.0246(14) 0.0236(14) 0.0270(15) -0.0057(11) -0.0058(12) 0.0006(11)
C48 0.0347(17) 0.0255(15) 0.0204(14) -0.0015(11) -0.0019(12) 0.0017(12)
C49 0.0196(13) 0.0242(14) 0.0376(17) -0.0064(12) -0.0064(12) -0.0025(11)
C50 0.0236(14) 0.0210(13) 0.0304(15) -0.0007(11) -0.0056(12) -0.0060(11)
C51 0.0280(15) 0.0273(15) 0.0217(14) -0.0064(11) -0.0024(11) -0.0008(12)
C53 0.0271(15) 0.0319(16) 0.0257(15) -0.0022(12) -0.0045(12) -0.0011(13)
C55 0.0226(14) 0.0233(14) 0.0320(16) -0.0029(12) -0.0005(12) -0.0043(11)
C56 0.0217(13) 0.0215(14) 0.0295(15) -0.0049(11) -0.0012(11) -0.0029(11)
C58 0.0252(14) 0.0220(14) 0.0326(16) -0.0024(12) -0.0006(12) -0.0084(12)
C61 0.0211(14) 0.0265(15) 0.0339(16) -0.0003(12) -0.0057(12) -0.0030(12)
C62 0.0220(16) 0.041(2) 0.069(3) 0.0276(19) -0.0163(16) -0.0118(14)
C63 0.0303(17) 0.049(2) 0.0293(17) 0.0107(15) -0.0062(13) -0.0071(15)
C64 0.0357(17) 0.0293(16) 0.0257(15) -0.0075(12) -0.0009(13) 0.0009(13)
C65 0.0305(17) 0.047(2) 0.0251(16) 0.0057(14) -0.0039(13) 0.0036(15)
C66 0.0245(15) 0.0337(16) 0.0296(16) -0.0067(13) -0.0032(12) -0.0050(13)
C68 0.0316(16) 0.0332(17) 0.0210(14) 0.0040(12) 0.0014(12) 0.0014(13)
C69 0.0243(15) 0.0320(17) 0.045(2) 0.0106(14) -0.0077(14) -0.0039(13)
C70 0.0277(15) 0.0349(17) 0.0227(15) -0.0032(12) -0.0003(12) 0.0045(13)
C71 0.0314(17) 0.052(2) 0.0227(15) -0.0021(14) -0.0049(13) -0.0045(15)
C72 0.046(2) 0.0263(16) 0.0233(16) 0.0001(12) 0.0085(14) 0.0027(14)
C73 0.0228(15) 0.0363(17) 0.0328(17) -0.0062(13) -0.0064(12) -0.0011(13)
C74 0.0364(18) 0.0356(18) 0.0263(16) -0.0066(13) 0.0084(13) -0.0040(14)
C75 0.0282(17) 0.0374(19) 0.043(2) -0.0021(15) 0.0091(14) -0.0030(14)
C76 0.0378(18) 0.0285(16) 0.0327(17) -0.0006(13) -0.0129(14) 0.0011(14)
C77 0.0322(17) 0.0334(17) 0.0313(17) -0.0075(13) 0.0073(13) 0.0013(14)
C78 0.0285(16) 0.0396(18) 0.0267(16) -0.0029(14) 0.0017(13) 0.0043(14)
C79 0.0427(19) 0.0251(16) 0.047(2) -0.0110(14) 0.0013(16) -0.0147(14)
C80 0.0326(17) 0.046(2) 0.0253(16) -0.0033(14) -0.0072(13) 0.0017(15)
C81 0.0309(17) 0.0404(18) 0.0233(15) 0.0018(13) -0.0033(13) 0.0004(14)
C82 0.0295(16) 0.0287(16) 0.0360(17) -0.0066(13) -0.0050(13) -0.0063(13)
C83 0.0352(17) 0.0250(15) 0.0396(19) -0.0067(13) -0.0016(14) -0.0037(13)
C84 0.0387(18) 0.0349(17) 0.0230(15) -0.0061(13) 0.0011(13) -0.0031(14)
C85 0.045(2) 0.0271(16) 0.0275(16) -0.0017(13) 0.0103(14) 0.0002(14)
C86 0.041(2) 0.046(2) 0.0287(17) -0.0046(15) -0.0006(15) -0.0024(16)
C87 0.0227(15) 0.0402(19) 0.0398(19) -0.0094(15) 0.0007(13) -0.0026(13)
C88 0.0337(18) 0.0382(18) 0.0269(16) 0.0062(14) -0.0003(13) 0.0023(14)
C90 0.042(2) 0.041(2) 0.0332(18) 0.0103(15) -0.0098(15) -0.0029(16)
C91 0.046(2) 0.0329(18) 0.0310(18) -0.0059(14) 0.0087(15) -0.0019(15)
C92 0.0326(17) 0.0319(17) 0.0270(16) 0.0050(13) -0.0011(13) 0.0017(13)
C93 0.0367(19) 0.0332(17) 0.0342(18) -0.0065(14) -0.0020(14) 0.0018(14)
C94 0.047(2) 0.049(2) 0.0258(17) -0.0001(15) 0.0000(15) 0.0020(18)
C95 0.0287(17) 0.0249(16) 0.064(3) -0.0007(16) -0.0106(16) -0.0059(13)
C96 0.0384(19) 0.0340(18) 0.0291(17) 0.0025(14) 0.0079(14) 0.0099(15)
C98 0.041(2) 0.049(2) 0.045(2) 0.0030(18) 0.0220(18) 0.0028(18)
C100 0.042(2) 0.046(2) 0.0269(17) -0.0004(15) -0.0027(15) 0.0139(17)
C101 0.049(2) 0.041(2) 0.0219(16) 0.0001(14) 0.0057(15) 0.0130(17)
C102 0.0343(18) 0.0392(19) 0.0286(17) -0.0076(14) -0.0042(13) 0.0009(14)
C103 0.060(3) 0.0318(18) 0.0350(19) 0.0080(15) -0.0065(17) -0.0013(17)
C104 0.046(2) 0.043(2) 0.043(2) -0.0207(17) 0.0168(17) -0.0128(17)
C105 0.042(2) 0.0388(19) 0.0306(18) -0.0040(14) 0.0143(15) 0.0001(16)
C106 0.0337(18) 0.045(2) 0.0362(19) -0.0056(16) 0.0010(15) -0.0001(15)
C107 0.056(2) 0.0344(18) 0.0225(16) -0.0047(13) -0.0003(15) 0.0024(16)
C108 0.0259(14) 0.0209(13) 0.0239(14) -0.0030(11) -0.0054(11) -0.0050(11)
C109 0.038(2) 0.041(2) 0.050(2) -0.0005(17) 0.0015(17) -0.0115(16)
C110 0.0356(19) 0.0403(19) 0.0327(18) 0.0010(15) 0.0020(14) 0.0017(15)
C111 0.038(2) 0.044(2) 0.057(3) 0.0016(18) -0.0079(18) -0.0114(17)
C112 0.059(3) 0.043(2) 0.0277(18) -0.0020(15) 0.0137(17) 0.0083(19)
C113 0.0336(18) 0.0379(19) 0.0362(19) -0.0061(15) -0.0023(14) 0.0024(15)
C114 0.048(2) 0.084(3) 0.0271(19) -0.011(2) -0.0009(17) -0.004(2)
C115 0.090(4) 0.043(2) 0.0257(19) -0.0126(16) -0.023(2) 0.031(2)
C116 0.042(2) 0.039(2) 0.057(3) 0.0028(18) -0.0053(18) -0.0082(17)
C117 0.040(2) 0.070(3) 0.035(2) -0.0154(19) -0.0010(16) -0.007(2)
C118 0.0293(18) 0.0325(18) 0.084(3) -0.0146(19) -0.0151(19) -0.0075(15)
C119 0.043(2) 0.075(3) 0.043(2) -0.028(2) 0.0064(18) -0.017(2)
C120 0.088(3) 0.0339(19) 0.053(2) 0.0119(17) -0.050(2) -0.024(2)
C121 0.0333(19) 0.046(2) 0.051(2) 0.0071(18) -0.0117(17) 0.0003(16)
C122 0.0281(18) 0.067(3) 0.040(2) -0.0228(19) -0.0063(15) 0.0034(17)
C123 0.043(2) 0.066(3) 0.051(3) -0.027(2) -0.0031(19) -0.003(2)
C124 0.0297(18) 0.049(2) 0.049(2) -0.0001(18) 0.0028(16) 0.0023(16)
C125 0.039(2) 0.051(2) 0.058(3) -0.018(2) 0.0024(18) -0.0057(18)
C126 0.041(2) 0.041(2) 0.103(4) -0.024(2) -0.021(2) -0.0151(18)
C127 0.041(2) 0.056(3) 0.053(2) -0.013(2) -0.0249(19) 0.0047(19)
C128 0.137(5) 0.0221(18) 0.031(2) -0.0003(15) -0.018(3) 0.007(2)
C129 0.053(2) 0.059(3) 0.041(2) -0.0071(19) -0.0081(18) -0.014(2)
C130 0.045(3) 0.051(3) 0.111(5) 0.013(3) -0.012(3) -0.025(2)
C131 0.104(4) 0.046(2) 0.030(2) 0.0050(18) -0.010(2) 0.009(3)
C132 0.034(2) 0.045(2) 0.089(4) 0.008(2) -0.022(2) -0.0154(18)
C133 0.0338(19) 0.0251(17) 0.111(4) -0.026(2) -0.026(2) 0.0006(15)
C134 0.039(2) 0.045(2) 0.054(2) 0.0005(18) -0.0058(18) -0.0041(17)
C135 0.0314(19) 0.060(3) 0.066(3) -0.040(2) -0.0119(19) 0.0033(18)
C136 0.056(3) 0.075(3) 0.074(3) -0.037(3) -0.038(3) 0.021(2)
C137 0.061(3) 0.070(3) 0.076(4) 0.030(3) -0.019(3) -0.034(3)
C138 0.049(3) 0.102(4) 0.058(3) -0.026(3) 0.008(2) -0.022(3)
C139 0.068(3) 0.082(4) 0.069(4) -0.023(3) -0.046(3) 0.015(3)
C141 0.113(5) 0.079(4) 0.042(3) -0.029(2) -0.047(3) 0.060(4)
C142 0.101(5) 0.063(3) 0.053(3) -0.013(2) -0.049(3) 0.024(3)
C143 0.071(3) 0.047(2) 0.052(3) -0.008(2) 0.007(2) -0.006(2)
C144 0.116(6) 0.093(4) 0.064(4) -0.039(3) -0.063(4) 0.040(4)
C145 0.048(3) 0.069(3) 0.073(3) 0.021(3) 0.014(2) -0.002(2)
C146 0.048(3) 0.050(3) 0.115(5) 0.001(3) -0.031(3) -0.005(2)
C147 0.071(4) 0.102(5) 0.110(6) -0.057(4) -0.063(4) 0.037(3)
C148 0.067(3) 0.085(4) 0.095(4) 0.032(3) -0.038(3) -0.044(3)
C149 0.082(4) 0.050(3) 0.070(3) -0.002(2) 0.006(3) -0.004(3)
C150 0.084(4) 0.106(5) 0.117(5) 0.058(4) -0.047(4) -0.070(4)
C151 0.066(4) 0.086(4) 0.095(5) 0.020(4) -0.001(3) -0.028(3)
C152 0.142(9) 0.119(7) 0.124(7) 0.031(6) 0.025(6) -0.058(6)
C155 0.088(5) 0.092(5) 0.076(4) -0.020(3) -0.007(3) -0.032(4)
C156 0.102(6) 0.100(5) 0.112(6) -0.013(5) -0.028(5) -0.042(5)
C157 0.108(7) 0.214(12) 0.115(7) 0.023(7) -0.003(6) -0.092(8)
C158 0.102(6) 0.119(6) 0.146(8) -0.008(6) -0.051(6) -0.056(5)
C159 0.084(5) 0.116(6) 0.109(6) -0.035(5) 0.009(4) -0.043(4)
C161 0.082(5) 0.114(6) 0.098(5) -0.002(5) -0.003(4) -0.036(5)
C162 0.078(5) 0.165(9) 0.122(7) -0.044(6) -0.003(4) -0.059(5)
C163 0.074(4) 0.099(5) 0.090(5) -0.021(4) -0.018(3) -0.022(4)
C165 0.074(5) 0.077(5) 0.226(11) -0.015(6) -0.051(6) -0.006(4)
C167 0.116(8) 0.35(2) 0.120(8) 0.098(10) -0.028(6) -0.126(11)
C169 0.098(6) 0.310(17) 0.113(7) 0.086(9) -0.024(5) -0.113(9)

#==============================================================================
_computing_data_collection       'CrysAlisPro 1.171.39.7e (Rigaku OD, 2015)'
_computing_cell_refinement       'CrysAlisPro 1.171.39.7e (Rigaku OD, 2015)'
_computing_data_reduction        'CrysAlisPro 1.171.39.7e (Rigaku OD, 2015)'
_computing_structure_solution    'SHELXT Version 2014/5 (Sheldrick, 2014)'
_computing_structure_refinement  'SHELXL Version 2014/7 (Sheldrick, 2008)'
_computing_publication_material  'CrystalStructure 4.2.2 (Rigaku, 2016)'
_computing_molecular_graphics    'CrystalStructure 4.2.2'

#==============================================================================
# MOLECULAR GEOMETRY

_geom_special_details            
;
 All esds (except the esd in the dihedral angle between two l.s. planes)
 are estimated using the full covariance matrix.  The cell esds are taken
 into account individually in the estimation of esds in distances, angles
 and torsion angles; correlations between esds in cell parameters are only
 used when they are defined by crystal symmetry.  An approximate (isotropic)
 treatment of cell esds is used for estimating esds involving l.s. planes.
;

loop_
_geom_bond_atom_site_label_1
_geom_bond_atom_site_label_2
_geom_bond_distance
_geom_bond_site_symmetry_2
_geom_bond_publ_flag
Zn1 N17 2.078(3) . ?
Zn1 N140 2.088(2) . ?
Zn1 O30 2.106(2) . ?
Zn1 O9 2.113(2) . ?
Zn1 N14 2.256(2) . ?
Zn1 N11 2.291(3) . ?
Zn2 N16 2.056(3) . ?
Zn2 N23 2.075(3) . ?
Zn2 O3 2.081(3) . ?
Zn2 O12 2.161(3) . ?
Zn2 N45 2.220(3) . ?
Zn2 N28 2.344(3) . ?
S2 O27 1.429(3) . ?
S2 O18 1.444(3) . ?
S2 O12 1.460(3) . ?
S2 C129 1.822(5) . ?
S4 O67 1.407(4) . ?
S4 O52 1.441(4) . ?
S4 O3 1.452(3) . ?
S4 C138 1.805(5) . ?
S170 O44 1.413(3) . ?
S170 O33 1.426(3) . ?
S170 O9 1.464(3) . ?
S170 C132 1.836(4) . ?
S171 O20 1.429(3) . ?
S171 O5 1.433(2) . ?
S171 O30 1.458(2) . ?
S171 C130 1.809(5) . ?
F6 C79 1.368(4) . ?
F7 C161 1.314(9) . ?
F8 C151 1.380(8) . ?
F13 C129 1.340(5) . ?
F15 C132 1.335(6) . ?
F21 C129 1.331(5) . ?
F22 C138 1.347(6) . ?
F24 C129 1.329(5) . ?
F29 C132 1.340(6) . ?
F32 C132 1.313(6) . ?
F34 C130 1.341(6) . ?
F41 C130 1.333(6) . ?
F46 C130 1.336(8) . ?
F47 C137 1.367(6) . ?
F54 C138 1.293(7) . ?
F59 C138 1.349(7) . ?
O26 C93 1.226(5) . ?
O42 C37 1.221(4) . ?
O60 C128 1.246(6) . ?
O89 C120 1.355(6) . ?
N10 C37 1.402(4) . ?
N10 C31 1.425(3) . ?
N10 N14 1.441(3) . ?
N11 C50 1.296(4) . ?
N11 N19 1.434(3) . ?
N14 C36 1.300(4) . ?
N16 C136 1.337(7) . ?
N16 C115 1.360(7) . ?
N17 C48 1.334(5) . ?
N17 C75 1.345(4) . ?
N19 C120 1.402(5) . ?
N19 C48 1.412(4) . ?
N23 C70 1.332(5) . ?
N23 C81 1.356(4) . ?
N25 C93 1.389(5) . ?
N25 C70 1.425(4) . ?
N25 N28 1.440(4) . ?
N28 C68 1.302(4) . ?
N45 C85 1.299(4) . ?
N45 N57 1.431(4) . ?
N57 C115 1.388(8) . ?
N57 C128 1.488(8) . ?
N97 C146 1.066(7) . ?
N140 C31 1.334(4) . ?
N140 C108 1.353(4) . ?
C31 C38 1.395(4) . ?
C35 C43 1.389(4) . ?
C35 C66 1.395(4) . ?
C35 C36 1.483(4) . ?
C36 C39 1.487(4) . ?
C37 C56 1.476(4) . ?
C38 C51 1.387(4) . ?
C38 H38 0.9500 . ?
C39 C61 1.399(4) . ?
C39 C53 1.401(4) . ?
C40 C51 1.381(5) . ?
C40 C108 1.388(4) . ?
C40 H40 0.9500 . ?
C43 C64 1.396(4) . ?
C43 H43 0.9500 . ?
C48 C107 1.399(5) . ?
C49 C73 1.391(5) . ?
C49 C95 1.397(5) . ?
C49 C50 1.479(4) . ?
C50 C76 1.491(5) . ?
C51 H51 0.9500 . ?
C53 C71 1.389(5) . ?
C53 H53 0.9500 . ?
C55 C56 1.324(4) . ?
C55 C58 1.465(4) . ?
C55 H55 0.9500 . ?
C56 H56 0.9500 . ?
C58 C118 1.388(5) . ?
C58 C82 1.404(4) . ?
C61 C69 1.399(5) . ?
C61 H61 0.9500 . ?
C62 C120 1.363(7) . ?
C62 C163 1.542(8) . ?
C62 H62 0.9500 . ?
C63 C71 1.381(6) . ?
C63 C69 1.383(6) . ?
C63 H63 0.9500 . ?
C64 C77 1.384(5) . ?
C64 H64 0.9500 . ?
C65 C80 1.377(6) . ?
C65 C81 1.385(5) . ?
C65 H65 0.9500 . ?
C66 C87 1.391(5) . ?
C66 H66 0.9500 . ?
C68 C92 1.478(5) . ?
C68 C78 1.500(5) . ?
C69 H69 0.9500 . ?
C70 C102 1.388(5) . ?
C71 H71 0.9500 . ?
C72 C96 1.393(6) . ?
C72 C91 1.395(5) . ?
C72 C85 1.497(5) . ?
C73 C122 1.395(5) . ?
C73 H73 0.9500 . ?
C74 C84 1.398(5) . ?
C74 C104 1.404(6) . ?
C74 C85 1.474(5) . ?
C75 C98 1.396(6) . ?
C75 H75 0.9500 . ?
C76 C103 1.389(6) . ?
C76 C127 1.398(6) . ?
C77 C87 1.383(5) . ?
C77 H77 0.9500 . ?
C78 C106 1.384(6) . ?
C78 C94 1.397(5) . ?
C79 C83 1.358(5) . ?
C79 C126 1.370(6) . ?
C80 C102 1.385(5) . ?
C80 H80 0.9500 . ?
C81 H81 0.9500 . ?
C82 C83 1.387(5) . ?
C82 H82 0.9500 . ?
C83 H83 0.9500 . ?
C84 C86 1.387(5) . ?
C84 H84 0.9500 . ?
C86 C117 1.383(6) . ?
C86 H86 0.9500 . ?
C87 H87 0.9500 . ?
C88 C90 1.377(5) . ?
C88 C92 1.405(5) . ?
C88 H88 0.9500 . ?
C90 C121 1.394(6) . ?
C90 H90 0.9500 . ?
C91 C105 1.395(5) . ?
C91 H91 0.9500 . ?
C92 C110 1.401(5) . ?
C93 C113 1.470(5) . ?
C94 C114 1.398(7) . ?
C94 H94 0.9500 . ?
C95 C133 1.403(6) . ?
C95 H95 0.9500 . ?
C96 C100 1.387(5) . ?
C96 H96 0.9500 . ?
C98 C112 1.378(7) . ?
C98 H98 0.9500 . ?
C100 C101 1.388(6) . ?
C100 H100 0.9500 . ?
C101 C105 1.379(6) . ?
C101 H101 0.9500 . ?
C102 H102 0.9500 . ?
C103 C131 1.403(6) . ?
C103 H103 0.9500 . ?
C104 C119 1.382(7) . ?
C104 H104 0.9500 . ?
C105 H105 0.9500 . ?
C106 C125 1.386(6) . ?
C106 H106 0.9500 . ?
C107 C112 1.378(7) . ?
C107 H107 0.9500 . ?
C108 H108 0.9500 . ?
C109 C116 1.384(6) . ?
C109 C111 1.387(6) . ?
C109 H109 0.9500 . ?
C110 C124 1.387(6) . ?
C110 H110 0.9500 . ?
C111 C137 1.342(7) . ?
C111 H111 0.9500 . ?
C112 H112 0.9500 . ?
C113 C134 1.346(6) . ?
C113 H113 0.9500 . ?
C114 C123 1.383(8) . ?
C114 H114 0.9500 . ?
C115 C141 1.393(6) . ?
C116 C148 1.394(7) . ?
C116 C134 1.467(6) . ?
C117 C119 1.373(7) . ?
C117 H117 0.9500 . ?
C118 C126 1.382(5) . ?
C118 H118 0.9500 . ?
C119 H119 0.9500 . ?
C121 C124 1.394(6) . ?
C121 H121 0.9500 . ?
C122 C135 1.366(7) . ?
C122 H122 0.9500 . ?
C123 C125 1.382(7) . ?
C123 H123 0.9500 . ?
C124 H124 0.9500 . ?
C125 H125 0.9500 . ?
C126 H126 0.9500 . ?
C127 C139 1.385(6) . ?
C127 H127 0.9500 . ?
C128 C143 1.442(9) . ?
C131 C142 1.385(10) . ?
C131 H131 0.9500 . ?
C133 C135 1.382(8) . ?
C133 H133 0.9500 . ?
C134 H134 0.9500 . ?
C135 H135 0.9500 . ?
C136 C147 1.389(7) . ?
C136 H136 0.9500 . ?
C137 C150 1.362(8) . ?
C139 C142 1.358(10) . ?
C139 H139 0.9500 . ?
C141 C144 1.388(12) . ?
C141 H141 0.9500 . ?
C142 H142 0.9500 . ?
C143 C149 1.378(8) . ?
C143 H143 0.9500 . ?
C144 C147 1.397(12) . ?
C144 H144 0.9500 . ?
C145 C157 1.362(10) . ?
C145 C169 1.401(11) . ?
C145 C149 1.412(9) . ?
C146 C165 1.501(10) . ?
C147 H147 0.9500 . ?
C148 C150 1.372(8) . ?
C148 H148 0.9500 . ?
C149 H149 0.9500 . ?
C150 H150 0.9500 . ?
C151 C167 1.316(11) . ?
C151 C152 1.368(12) . ?
C152 C157 1.276(13) . ?
C152 H152 0.9500 . ?
C155 C158 1.352(10) . ?
C155 C159 1.401(10) . ?
C155 C163 1.493(10) . ?
C156 C161 1.322(11) . ?
C156 C158 1.391(11) . ?
C156 H156 0.9500 . ?
C157 H157 0.9500 . ?
C158 H158 0.9500 . ?
C159 C162 1.360(10) . ?
C159 H159 0.9500 . ?
C161 C162 1.358(11) . ?
C162 H162 0.9500 . ?
C163 H163 0.9500 . ?
C165 H16C 0.9800 . ?
C165 H16D 0.9800 . ?
C165 H16E 0.9800 . ?
C167 C169 1.381(13) . ?
C167 H167 0.9500 . ?
C169 H169 0.9500 . ?

loop_
_geom_angle_atom_site_label_1
_geom_angle_atom_site_label_2
_geom_angle_atom_site_label_3
_geom_angle
_geom_angle_site_symmetry_1
_geom_angle_site_symmetry_3
_geom_angle_publ_flag
N17 Zn1 N140 173.50(11) . . ?
N17 Zn1 O30 96.59(10) . . ?
N140 Zn1 O30 88.39(9) . . ?
N17 Zn1 O9 89.25(11) . . ?
N140 Zn1 O9 94.83(10) . . ?
O30 Zn1 O9 91.24(10) . . ?
N17 Zn1 N14 100.58(10) . . ?
N140 Zn1 N14 74.29(9) . . ?
O30 Zn1 N14 162.61(9) . . ?
O9 Zn1 N14 91.71(9) . . ?
N17 Zn1 N11 75.20(10) . . ?
N140 Zn1 N11 100.71(9) . . ?
O30 Zn1 N11 90.00(9) . . ?
O9 Zn1 N11 164.44(10) . . ?
N14 Zn1 N11 91.73(9) . . ?
N16 Zn2 N23 171.15(16) . . ?
N16 Zn2 O3 89.52(15) . . ?
N23 Zn2 O3 93.70(11) . . ?
N16 Zn2 O12 97.13(13) . . ?
N23 Zn2 O12 91.06(11) . . ?
O3 Zn2 O12 90.87(14) . . ?
N16 Zn2 N45 76.29(15) . . ?
N23 Zn2 N45 100.74(13) . . ?
O3 Zn2 N45 165.54(13) . . ?
O12 Zn2 N45 88.20(11) . . ?
N16 Zn2 N28 97.21(13) . . ?
N23 Zn2 N28 74.36(11) . . ?
O3 Zn2 N28 93.95(13) . . ?
O12 Zn2 N28 164.90(10) . . ?
N45 Zn2 N28 90.63(12) . . ?
O27 S2 O18 116.48(18) . . ?
O27 S2 O12 114.53(18) . . ?
O18 S2 O12 113.70(17) . . ?
O27 S2 C129 104.2(2) . . ?
O18 S2 C129 102.8(2) . . ?
O12 S2 C129 102.68(18) . . ?
O67 S4 O52 113.0(3) . . ?
O67 S4 O3 114.7(2) . . ?
O52 S4 O3 114.8(2) . . ?
O67 S4 C138 106.1(3) . . ?
O52 S4 C138 104.3(3) . . ?
O3 S4 C138 102.3(2) . . ?
O44 S170 O33 118.4(3) . . ?
O44 S170 O9 113.9(2) . . ?
O33 S170 O9 113.04(18) . . ?
O44 S170 C132 103.1(2) . . ?
O33 S170 C132 104.5(2) . . ?
O9 S170 C132 101.2(2) . . ?
O20 S171 O5 116.80(16) . . ?
O20 S171 O30 113.73(15) . . ?
O5 S171 O30 113.48(14) . . ?
O20 S171 C130 104.5(3) . . ?
O5 S171 C130 103.8(2) . . ?
O30 S171 C130 102.4(2) . . ?
S4 O3 Zn2 136.12(19) . . ?
S170 O9 Zn1 132.43(16) . . ?
S2 O12 Zn2 135.36(15) . . ?
S171 O30 Zn1 141.70(14) . . ?
C37 N10 C31 121.1(2) . . ?
C37 N10 N14 117.9(2) . . ?
C31 N10 N14 113.9(2) . . ?
C50 N11 N19 114.0(2) . . ?
C50 N11 Zn1 133.9(2) . . ?
N19 N11 Zn1 103.97(17) . . ?
C36 N14 N10 115.4(2) . . ?
C36 N14 Zn1 128.4(2) . . ?
N10 N14 Zn1 107.18(16) . . ?
C136 N16 C115 120.6(4) . . ?
C136 N16 Zn2 122.8(4) . . ?
C115 N16 Zn2 116.6(3) . . ?
C48 N17 C75 118.8(3) . . ?
C48 N17 Zn1 118.1(2) . . ?
C75 N17 Zn1 123.0(3) . . ?
C120 N19 C48 125.4(3) . . ?
C120 N19 N11 118.5(3) . . ?
C48 N19 N11 114.9(3) . . ?
C70 N23 C81 118.6(3) . . ?
C70 N23 Zn2 119.4(2) . . ?
C81 N23 Zn2 122.0(3) . . ?
C93 N25 C70 122.9(3) . . ?
C93 N25 N28 120.5(3) . . ?
C70 N25 N28 114.4(3) . . ?
C68 N28 N25 111.7(3) . . ?
C68 N28 Zn2 137.5(3) . . ?
N25 N28 Zn2 103.12(19) . . ?
C85 N45 N57 114.8(3) . . ?
C85 N45 Zn2 131.0(3) . . ?
N57 N45 Zn2 107.2(2) . . ?
C115 N57 N45 114.3(4) . . ?
C115 N57 C128 128.0(4) . . ?
N45 N57 C128 116.3(4) . . ?
C31 N140 C108 118.3(3) . . ?
C31 N140 Zn1 118.41(19) . . ?
C108 N140 Zn1 123.1(2) . . ?
N140 C31 C38 123.5(3) . . ?
N140 C31 N10 116.1(2) . . ?
C38 C31 N10 120.4(3) . . ?
C43 C35 C66 119.9(3) . . ?
C43 C35 C36 119.0(3) . . ?
C66 C35 C36 121.0(3) . . ?
N14 C36 C35 115.2(3) . . ?
N14 C36 C39 127.2(3) . . ?
C35 C36 C39 117.4(2) . . ?
O42 C37 N10 120.6(3) . . ?
O42 C37 C56 123.3(3) . . ?
N10 C37 C56 116.1(3) . . ?
C51 C38 C31 117.3(3) . . ?
C51 C38 H38 121.4 . . ?
C31 C38 H38 121.4 . . ?
C61 C39 C53 119.1(3) . . ?
C61 C39 C36 118.9(3) . . ?
C53 C39 C36 121.9(3) . . ?
C51 C40 C108 118.8(3) . . ?
C51 C40 H40 120.6 . . ?
C108 C40 H40 120.6 . . ?
C35 C43 C64 119.8(3) . . ?
C35 C43 H43 120.1 . . ?
C64 C43 H43 120.1 . . ?
N17 C48 C107 123.0(3) . . ?
N17 C48 N19 115.8(3) . . ?
C107 C48 N19 121.1(3) . . ?
C73 C49 C95 119.9(3) . . ?
C73 C49 C50 119.5(3) . . ?
C95 C49 C50 120.6(3) . . ?
N11 C50 C49 116.8(3) . . ?
N11 C50 C76 125.2(3) . . ?
C49 C50 C76 117.9(3) . . ?
C40 C51 C38 120.1(3) . . ?
C40 C51 H51 119.9 . . ?
C38 C51 H51 119.9 . . ?
C71 C53 C39 120.0(3) . . ?
C71 C53 H53 120.0 . . ?
C39 C53 H53 120.0 . . ?
C56 C55 C58 126.1(3) . . ?
C56 C55 H55 116.9 . . ?
C58 C55 H55 116.9 . . ?
C55 C56 C37 120.7(3) . . ?
C55 C56 H56 119.6 . . ?
C37 C56 H56 119.6 . . ?
C118 C58 C82 118.1(3) . . ?
C118 C58 C55 119.1(3) . . ?
C82 C58 C55 122.8(3) . . ?
C69 C61 C39 120.3(3) . . ?
C69 C61 H61 119.9 . . ?
C39 C61 H61 119.9 . . ?
C120 C62 C163 104.1(5) . . ?
C120 C62 H62 128.0 . . ?
C163 C62 H62 128.0 . . ?
C71 C63 C69 120.4(3) . . ?
C71 C63 H63 119.8 . . ?
C69 C63 H63 119.8 . . ?
C77 C64 C43 120.1(3) . . ?
C77 C64 H64 120.0 . . ?
C43 C64 H64 120.0 . . ?
C80 C65 C81 118.9(3) . . ?
C80 C65 H65 120.5 . . ?
C81 C65 H65 120.5 . . ?
C87 C66 C35 119.6(3) . . ?
C87 C66 H66 120.2 . . ?
C35 C66 H66 120.2 . . ?
N28 C68 C92 117.9(3) . . ?
N28 C68 C78 124.4(3) . . ?
C92 C68 C78 117.6(3) . . ?
C63 C69 C61 119.7(3) . . ?
C63 C69 H69 120.2 . . ?
C61 C69 H69 120.2 . . ?
N23 C70 C102 122.8(3) . . ?
N23 C70 N25 115.8(3) . . ?
C102 C70 N25 121.5(3) . . ?
C63 C71 C53 120.5(3) . . ?
C63 C71 H71 119.7 . . ?
C53 C71 H71 119.7 . . ?
C96 C72 C91 119.6(3) . . ?
C96 C72 C85 121.6(3) . . ?
C91 C72 C85 118.8(4) . . ?
C49 C73 C122 119.9(4) . . ?
C49 C73 H73 120.1 . . ?
C122 C73 H73 120.1 . . ?
C84 C74 C104 119.2(4) . . ?
C84 C74 C85 119.6(3) . . ?
C104 C74 C85 121.0(3) . . ?
N17 C75 C98 121.5(4) . . ?
N17 C75 H75 119.3 . . ?
C98 C75 H75 119.3 . . ?
C103 C76 C127 119.7(4) . . ?
C103 C76 C50 121.1(3) . . ?
C127 C76 C50 119.2(4) . . ?
C87 C77 C64 120.1(3) . . ?
C87 C77 H77 120.0 . . ?
C64 C77 H77 120.0 . . ?
C106 C78 C94 119.7(4) . . ?
C106 C78 C68 119.8(3) . . ?
C94 C78 C68 120.4(4) . . ?
C83 C79 F6 118.9(3) . . ?
C83 C79 C126 122.8(3) . . ?
F6 C79 C126 118.4(3) . . ?
C65 C80 C102 119.7(3) . . ?
C65 C80 H80 120.2 . . ?
C102 C80 H80 120.2 . . ?
N23 C81 C65 121.7(4) . . ?
N23 C81 H81 119.1 . . ?
C65 C81 H81 119.1 . . ?
C83 C82 C58 120.9(3) . . ?
C83 C82 H82 119.5 . . ?
C58 C82 H82 119.5 . . ?
C79 C83 C82 118.5(3) . . ?
C79 C83 H83 120.8 . . ?
C82 C83 H83 120.8 . . ?
C86 C84 C74 119.4(4) . . ?
C86 C84 H84 120.3 . . ?
C74 C84 H84 120.3 . . ?
N45 C85 C74 116.5(3) . . ?
N45 C85 C72 126.2(3) . . ?
C74 C85 C72 117.1(3) . . ?
C117 C86 C84 120.8(4) . . ?
C117 C86 H86 119.6 . . ?
C84 C86 H86 119.6 . . ?
C77 C87 C66 120.4(3) . . ?
C77 C87 H87 119.8 . . ?
C66 C87 H87 119.8 . . ?
C90 C88 C92 120.0(3) . . ?
C90 C88 H88 120.0 . . ?
C92 C88 H88 120.0 . . ?
C88 C90 C121 120.7(4) . . ?
C88 C90 H90 119.7 . . ?
C121 C90 H90 119.7 . . ?
C105 C91 C72 120.1(4) . . ?
C105 C91 H91 120.0 . . ?
C72 C91 H91 120.0 . . ?
C110 C92 C88 119.5(3) . . ?
C110 C92 C68 119.5(3) . . ?
C88 C92 C68 120.9(3) . . ?
O26 C93 N25 120.4(3) . . ?
O26 C93 C113 122.4(4) . . ?
N25 C93 C113 117.1(3) . . ?
C78 C94 C114 119.2(4) . . ?
C78 C94 H94 120.4 . . ?
C114 C94 H94 120.4 . . ?
C49 C95 C133 118.9(4) . . ?
C49 C95 H95 120.6 . . ?
C133 C95 H95 120.6 . . ?
C100 C96 C72 119.7(4) . . ?
C100 C96 H96 120.1 . . ?
C72 C96 H96 120.1 . . ?
C112 C98 C75 119.0(4) . . ?
C112 C98 H98 120.5 . . ?
C75 C98 H98 120.5 . . ?
C96 C100 C101 120.5(4) . . ?
C96 C100 H100 119.8 . . ?
C101 C100 H100 119.8 . . ?
C105 C101 C100 120.1(3) . . ?
C105 C101 H101 119.9 . . ?
C100 C101 H101 119.9 . . ?
C80 C102 C70 118.2(4) . . ?
C80 C102 H102 120.9 . . ?
C70 C102 H102 120.9 . . ?
C76 C103 C131 118.3(5) . . ?
C76 C103 H103 120.9 . . ?
C131 C103 H103 120.9 . . ?
C119 C104 C74 120.1(4) . . ?
C119 C104 H104 120.0 . . ?
C74 C104 H104 120.0 . . ?
C101 C105 C91 119.9(4) . . ?
C101 C105 H105 120.0 . . ?
C91 C105 H105 120.0 . . ?
C78 C106 C125 120.5(4) . . ?
C78 C106 H106 119.8 . . ?
C125 C106 H106 119.8 . . ?
C112 C107 C48 117.6(4) . . ?
C112 C107 H107 121.2 . . ?
C48 C107 H107 121.2 . . ?
N140 C108 C40 121.9(3) . . ?
N140 C108 H108 119.0 . . ?
C40 C108 H108 119.0 . . ?
C116 C109 C111 121.3(4) . . ?
C116 C109 H109 119.3 . . ?
C111 C109 H109 119.3 . . ?
C124 C110 C92 119.8(4) . . ?
C124 C110 H110 120.1 . . ?
C92 C110 H110 120.1 . . ?
C137 C111 C109 118.1(4) . . ?
C137 C111 H111 121.0 . . ?
C109 C111 H111 121.0 . . ?
C107 C112 C98 120.0(4) . . ?
C107 C112 H112 120.0 . . ?
C98 C112 H112 120.0 . . ?
C134 C113 C93 119.6(4) . . ?
C134 C113 H113 120.2 . . ?
C93 C113 H113 120.2 . . ?
C123 C114 C94 120.5(4) . . ?
C123 C114 H114 119.8 . . ?
C94 C114 H114 119.8 . . ?
N16 C115 N57 117.1(4) . . ?
N16 C115 C141 122.3(6) . . ?
N57 C115 C141 120.6(6) . . ?
C109 C116 C148 117.4(4) . . ?
C109 C116 C134 124.0(4) . . ?
C148 C116 C134 118.4(4) . . ?
C119 C117 C86 119.9(4) . . ?
C119 C117 H117 120.0 . . ?
C86 C117 H117 120.0 . . ?
C126 C118 C58 121.0(4) . . ?
C126 C118 H118 119.5 . . ?
C58 C118 H118 119.5 . . ?
C117 C119 C104 120.5(4) . . ?
C117 C119 H119 119.7 . . ?
C104 C119 H119 119.7 . . ?
O89 C120 C62 126.2(4) . . ?
O89 C120 N19 116.2(5) . . ?
C62 C120 N19 117.5(4) . . ?
C90 C121 C124 119.5(4) . . ?
C90 C121 H121 120.2 . . ?
C124 C121 H121 120.2 . . ?
C135 C122 C73 120.6(4) . . ?
C135 C122 H122 119.7 . . ?
C73 C122 H122 119.7 . . ?
C125 C123 C114 119.8(4) . . ?
C125 C123 H123 120.1 . . ?
C114 C123 H123 120.1 . . ?
C110 C124 C121 120.5(4) . . ?
C110 C124 H124 119.8 . . ?
C121 C124 H124 119.8 . . ?
C123 C125 C106 120.2(5) . . ?
C123 C125 H125 119.9 . . ?
C106 C125 H125 119.9 . . ?
C79 C126 C118 118.7(4) . . ?
C79 C126 H126 120.6 . . ?
C118 C126 H126 120.6 . . ?
C139 C127 C76 121.0(5) . . ?
C139 C127 H127 119.5 . . ?
C76 C127 H127 119.5 . . ?
O60 C128 C143 128.4(6) . . ?
O60 C128 N57 112.8(6) . . ?
C143 C128 N57 118.5(4) . . ?
F24 C129 F21 107.8(4) . . ?
F24 C129 F13 107.1(4) . . ?
F21 C129 F13 108.2(4) . . ?
F24 C129 S2 110.8(3) . . ?
F21 C129 S2 111.6(3) . . ?
F13 C129 S2 111.2(3) . . ?
F41 C130 F46 107.7(5) . . ?
F41 C130 F34 107.6(5) . . ?
F46 C130 F34 108.8(5) . . ?
F41 C130 S171 111.7(4) . . ?
F46 C130 S171 110.9(4) . . ?
F34 C130 S171 110.1(4) . . ?
C142 C131 C103 120.7(5) . . ?
C142 C131 H131 119.6 . . ?
C103 C131 H131 119.6 . . ?
F32 C132 F15 108.1(5) . . ?
F32 C132 F29 108.7(4) . . ?
F15 C132 F29 107.4(4) . . ?
F32 C132 S170 111.3(3) . . ?
F15 C132 S170 111.6(3) . . ?
F29 C132 S170 109.7(4) . . ?
C135 C133 C95 120.7(4) . . ?
C135 C133 H133 119.6 . . ?
C95 C133 H133 119.6 . . ?
C113 C134 C116 126.7(4) . . ?
C113 C134 H134 116.7 . . ?
C116 C134 H134 116.7 . . ?
C122 C135 C133 120.0(4) . . ?
C122 C135 H135 120.0 . . ?
C133 C135 H135 120.0 . . ?
N16 C136 C147 120.7(7) . . ?
N16 C136 H136 119.7 . . ?
C147 C136 H136 119.7 . . ?
C111 C137 C150 123.7(5) . . ?
C111 C137 F47 117.9(5) . . ?
C150 C137 F47 118.4(5) . . ?
F54 C138 F22 107.6(5) . . ?
F54 C138 F59 106.6(5) . . ?
F22 C138 F59 109.5(4) . . ?
F54 C138 S4 113.0(4) . . ?
F22 C138 S4 110.0(4) . . ?
F59 C138 S4 109.9(4) . . ?
C142 C139 C127 119.3(6) . . ?
C142 C139 H139 120.4 . . ?
C127 C139 H139 120.4 . . ?
C144 C141 C115 116.6(7) . . ?
C144 C141 H141 121.7 . . ?
C115 C141 H141 121.7 . . ?
C139 C142 C131 120.9(4) . . ?
C139 C142 H142 119.5 . . ?
C131 C142 H142 119.5 . . ?
C149 C143 C128 120.4(5) . . ?
C149 C143 H143 119.8 . . ?
C128 C143 H143 119.8 . . ?
C141 C144 C147 121.3(5) . . ?
C141 C144 H144 119.3 . . ?
C147 C144 H144 119.3 . . ?
C157 C145 C169 108.1(7) . . ?
C157 C145 C149 125.3(7) . . ?
C169 C145 C149 125.0(6) . . ?
N97 C146 C165 169.7(8) . . ?
C136 C147 C144 118.6(7) . . ?
C136 C147 H147 120.7 . . ?
C144 C147 H147 120.7 . . ?
C150 C148 C116 121.8(5) . . ?
C150 C148 H148 119.1 . . ?
C116 C148 H148 119.1 . . ?
C143 C149 C145 123.9(6) . . ?
C143 C149 H149 118.1 . . ?
C145 C149 H149 118.1 . . ?
C137 C150 C148 117.7(5) . . ?
C137 C150 H150 121.2 . . ?
C148 C150 H150 121.2 . . ?
C167 C151 C152 121.7(8) . . ?
C167 C151 F8 118.5(7) . . ?
C152 C151 F8 119.1(7) . . ?
C157 C152 C151 114.7(8) . . ?
C157 C152 H152 122.6 . . ?
C151 C152 H152 122.6 . . ?
C158 C155 C159 117.6(8) . . ?
C158 C155 C163 119.9(7) . . ?
C159 C155 C163 122.5(6) . . ?
C161 C156 C158 117.9(8) . . ?
C161 C156 H156 121.1 . . ?
C158 C156 H156 121.1 . . ?
C152 C157 C145 132.2(10) . . ?
C152 C157 H157 113.9 . . ?
C145 C157 H157 113.9 . . ?
C155 C158 C156 123.2(9) . . ?
C155 C158 H158 118.4 . . ?
C156 C158 H158 118.4 . . ?
C162 C159 C155 118.0(8) . . ?
C162 C159 H159 121.0 . . ?
C155 C159 H159 121.0 . . ?
F7 C161 C156 117.4(9) . . ?
F7 C161 C162 121.9(8) . . ?
C156 C161 C162 120.7(8) . . ?
C161 C162 C159 122.5(9) . . ?
C161 C162 H162 118.8 . . ?
C159 C162 H162 118.8 . . ?
C155 C163 C62 120.5(6) . . ?
C155 C163 H163 119.7 . . ?
C62 C163 H163 119.7 . . ?
C146 C165 H16C 109.5 . . ?
C146 C165 H16D 109.5 . . ?
H16C C165 H16D 109.5 . . ?
C146 C165 H16E 109.5 . . ?
H16C C165 H16E 109.5 . . ?
H16D C165 H16E 109.5 . . ?
C151 C167 C169 117.8(9) . . ?
C151 C167 H167 121.1 . . ?
C169 C167 H167 121.1 . . ?
C167 C169 C145 123.8(8) . . ?
C167 C169 H169 118.1 . . ?
C145 C169 H169 118.1 . . ?

loop_
_geom_torsion_atom_site_label_1
_geom_torsion_atom_site_label_2
_geom_torsion_atom_site_label_3
_geom_torsion_atom_site_label_4
_geom_torsion
_geom_torsion_site_symmetry_1
_geom_torsion_site_symmetry_2
_geom_torsion_site_symmetry_3
_geom_torsion_site_symmetry_4
_geom_torsion_publ_flag
O67 S4 O3 Zn2 -70.1(5) . . . . ?
O52 S4 O3 Zn2 63.3(4) . . . . ?
C138 S4 O3 Zn2 175.5(4) . . . . ?
O44 S170 O9 Zn1 -67.1(3) . . . . ?
O33 S170 O9 Zn1 71.8(3) . . . . ?
C132 S170 O9 Zn1 -177.0(2) . . . . ?
O27 S2 O12 Zn2 5.5(3) . . . . ?
O18 S2 O12 Zn2 142.9(2) . . . . ?
C129 S2 O12 Zn2 -106.8(3) . . . . ?
O20 S171 O30 Zn1 10.1(3) . . . . ?
O5 S171 O30 Zn1 146.8(2) . . . . ?
C130 S171 O30 Zn1 -102.0(3) . . . . ?
C37 N10 N14 C36 -91.3(3) . . . . ?
C31 N10 N14 C36 117.9(3) . . . . ?
C37 N10 N14 Zn1 118.7(2) . . . . ?
C31 N10 N14 Zn1 -32.1(3) . . . . ?
C50 N11 N19 C120 -76.1(4) . . . . ?
Zn1 N11 N19 C120 130.5(2) . . . . ?
C50 N11 N19 C48 116.1(3) . . . . ?
Zn1 N11 N19 C48 -37.2(3) . . . . ?
C93 N25 N28 C68 -79.4(4) . . . . ?
C70 N25 N28 C68 117.0(3) . . . . ?
C93 N25 N28 Zn2 125.4(3) . . . . ?
C70 N25 N28 Zn2 -38.1(3) . . . . ?
C85 N45 N57 C115 122.7(4) . . . . ?
Zn2 N45 N57 C115 -31.4(4) . . . . ?
C85 N45 N57 C128 -69.7(5) . . . . ?
Zn2 N45 N57 C128 136.2(3) . . . . ?
C108 N140 C31 C38 2.1(4) . . . . ?
Zn1 N140 C31 C38 -174.0(2) . . . . ?
C108 N140 C31 N10 -175.4(2) . . . . ?
Zn1 N140 C31 N10 8.5(3) . . . . ?
C37 N10 C31 N140 -131.9(3) . . . . ?
N14 N10 C31 N140 17.8(3) . . . . ?
C37 N10 C31 C38 50.5(4) . . . . ?
N14 N10 C31 C38 -159.7(3) . . . . ?
N10 N14 C36 C35 167.2(2) . . . . ?
Zn1 N14 C36 C35 -50.4(3) . . . . ?
N10 N14 C36 C39 -8.2(4) . . . . ?
Zn1 N14 C36 C39 134.3(3) . . . . ?
C43 C35 C36 N14 -48.9(4) . . . . ?
C66 C35 C36 N14 132.0(3) . . . . ?
C43 C35 C36 C39 127.0(3) . . . . ?
C66 C35 C36 C39 -52.2(4) . . . . ?
C31 N10 C37 O42 -4.2(4) . . . . ?
N14 N10 C37 O42 -152.9(3) . . . . ?
C31 N10 C37 C56 176.7(3) . . . . ?
N14 N10 C37 C56 28.1(4) . . . . ?
N140 C31 C38 C51 -1.2(4) . . . . ?
N10 C31 C38 C51 176.2(3) . . . . ?
N14 C36 C39 C61 136.5(3) . . . . ?
C35 C36 C39 C61 -38.7(4) . . . . ?
N14 C36 C39 C53 -46.9(5) . . . . ?
C35 C36 C39 C53 137.9(3) . . . . ?
C66 C35 C43 C64 -1.2(5) . . . . ?
C36 C35 C43 C64 179.6(3) . . . . ?
C75 N17 C48 C107 -1.4(5) . . . . ?
Zn1 N17 C48 C107 175.2(3) . . . . ?
C75 N17 C48 N19 -178.1(3) . . . . ?
Zn1 N17 C48 N19 -1.5(4) . . . . ?
C120 N19 C48 N17 -138.0(3) . . . . ?
N11 N19 C48 N17 28.8(4) . . . . ?
C120 N19 C48 C107 45.3(5) . . . . ?
N11 N19 C48 C107 -148.0(3) . . . . ?
N19 N11 C50 C49 167.5(3) . . . . ?
Zn1 N11 C50 C49 -49.7(4) . . . . ?
N19 N11 C50 C76 -9.2(5) . . . . ?
Zn1 N11 C50 C76 133.6(3) . . . . ?
C73 C49 C50 N11 -45.2(4) . . . . ?
C95 C49 C50 N11 137.8(3) . . . . ?
C73 C49 C50 C76 131.8(3) . . . . ?
C95 C49 C50 C76 -45.3(4) . . . . ?
C108 C40 C51 C38 0.9(5) . . . . ?
C31 C38 C51 C40 -0.4(4) . . . . ?
C61 C39 C53 C71 1.7(5) . . . . ?
C36 C39 C53 C71 -174.9(3) . . . . ?
C58 C55 C56 C37 -178.2(3) . . . . ?
O42 C37 C56 C55 16.7(5) . . . . ?
N10 C37 C56 C55 -164.3(3) . . . . ?
C56 C55 C58 C118 -171.2(4) . . . . ?
C56 C55 C58 C82 10.8(5) . . . . ?
C53 C39 C61 C69 0.0(5) . . . . ?
C36 C39 C61 C69 176.6(3) . . . . ?
C35 C43 C64 C77 -1.3(5) . . . . ?
C43 C35 C66 C87 3.4(5) . . . . ?
C36 C35 C66 C87 -177.5(3) . . . . ?
N25 N28 C68 C92 169.2(3) . . . . ?
Zn2 N28 C68 C92 -48.1(5) . . . . ?
N25 N28 C68 C78 -7.9(5) . . . . ?
Zn2 N28 C68 C78 134.8(3) . . . . ?
C71 C63 C69 C61 2.2(5) . . . . ?
C39 C61 C69 C63 -1.9(5) . . . . ?
C81 N23 C70 C102 -1.8(5) . . . . ?
Zn2 N23 C70 C102 178.4(3) . . . . ?
C81 N23 C70 N25 179.0(3) . . . . ?
Zn2 N23 C70 N25 -0.7(4) . . . . ?
C93 N25 C70 N23 -133.6(3) . . . . ?
N28 N25 C70 N23 29.5(4) . . . . ?
C93 N25 C70 C102 47.2(5) . . . . ?
N28 N25 C70 C102 -149.7(3) . . . . ?
C69 C63 C71 C53 -0.6(6) . . . . ?
C39 C53 C71 C63 -1.4(5) . . . . ?
C95 C49 C73 C122 -1.0(5) . . . . ?
C50 C49 C73 C122 -178.0(3) . . . . ?
C48 N17 C75 C98 0.0(5) . . . . ?
Zn1 N17 C75 C98 -176.4(3) . . . . ?
N11 C50 C76 C103 -54.4(5) . . . . ?
C49 C50 C76 C103 129.0(4) . . . . ?
N11 C50 C76 C127 126.9(4) . . . . ?
C49 C50 C76 C127 -49.7(5) . . . . ?
C43 C64 C77 C87 1.7(5) . . . . ?
N28 C68 C78 C106 114.9(4) . . . . ?
C92 C68 C78 C106 -62.2(5) . . . . ?
N28 C68 C78 C94 -67.8(5) . . . . ?
C92 C68 C78 C94 115.1(4) . . . . ?
C81 C65 C80 C102 -0.9(5) . . . . ?
C70 N23 C81 C65 -1.0(5) . . . . ?
Zn2 N23 C81 C65 178.7(3) . . . . ?
C80 C65 C81 N23 2.4(5) . . . . ?
C118 C58 C82 C83 1.8(5) . . . . ?
C55 C58 C82 C83 179.8(3) . . . . ?
F6 C79 C83 C82 -179.9(3) . . . . ?
C126 C79 C83 C82 -1.7(6) . . . . ?
C58 C82 C83 C79 -0.2(5) . . . . ?
C104 C74 C84 C86 0.9(5) . . . . ?
C85 C74 C84 C86 176.2(3) . . . . ?
N57 N45 C85 C74 165.9(4) . . . . ?
Zn2 N45 C85 C74 -47.7(6) . . . . ?
N57 N45 C85 C72 -9.9(7) . . . . ?
Zn2 N45 C85 C72 136.5(3) . . . . ?
C84 C74 C85 N45 134.4(4) . . . . ?
C104 C74 C85 N45 -50.3(5) . . . . ?
C84 C74 C85 C72 -49.3(5) . . . . ?
C104 C74 C85 C72 125.9(4) . . . . ?
C96 C72 C85 N45 -44.9(6) . . . . ?
C91 C72 C85 N45 135.9(4) . . . . ?
C96 C72 C85 C74 139.3(4) . . . . ?
C91 C72 C85 C74 -39.9(5) . . . . ?
C74 C84 C86 C117 -0.8(6) . . . . ?
C64 C77 C87 C66 0.5(6) . . . . ?
C35 C66 C87 C77 -3.0(5) . . . . ?
C92 C88 C90 C121 -0.5(6) . . . . ?
C96 C72 C91 C105 3.0(5) . . . . ?
C85 C72 C91 C105 -177.8(3) . . . . ?
C90 C88 C92 C110 -1.4(6) . . . . ?
C90 C88 C92 C68 -178.0(4) . . . . ?
N28 C68 C92 C110 143.9(4) . . . . ?
C78 C68 C92 C110 -38.8(5) . . . . ?
N28 C68 C92 C88 -39.5(5) . . . . ?
C78 C68 C92 C88 137.8(4) . . . . ?
C70 N25 C93 O26 -13.8(5) . . . . ?
N28 N25 C93 O26 -176.0(3) . . . . ?
C70 N25 C93 C113 162.9(3) . . . . ?
N28 N25 C93 C113 0.8(5) . . . . ?
C106 C78 C94 C114 0.2(6) . . . . ?
C68 C78 C94 C114 -177.0(4) . . . . ?
C73 C49 C95 C133 2.5(5) . . . . ?
C50 C49 C95 C133 179.5(3) . . . . ?
C91 C72 C96 C100 -1.2(5) . . . . ?
C85 C72 C96 C100 179.6(3) . . . . ?
N17 C75 C98 C112 0.8(6) . . . . ?
C72 C96 C100 C101 -1.4(6) . . . . ?
C96 C100 C101 C105 2.4(6) . . . . ?
C65 C80 C102 C70 -1.7(5) . . . . ?
N23 C70 C102 C80 3.2(5) . . . . ?
N25 C70 C102 C80 -177.7(3) . . . . ?
C127 C76 C103 C131 -2.3(6) . . . . ?
C50 C76 C103 C131 179.0(4) . . . . ?
C84 C74 C104 C119 -0.8(6) . . . . ?
C85 C74 C104 C119 -176.1(4) . . . . ?
C100 C101 C105 C91 -0.6(6) . . . . ?
C72 C91 C105 C101 -2.1(6) . . . . ?
C94 C78 C106 C125 1.4(6) . . . . ?
C68 C78 C106 C125 178.7(3) . . . . ?
N17 C48 C107 C112 1.9(5) . . . . ?
N19 C48 C107 C112 178.4(3) . . . . ?
C31 N140 C108 C40 -1.5(4) . . . . ?
Zn1 N140 C108 C40 174.4(2) . . . . ?
C51 C40 C108 N140 0.0(5) . . . . ?
C88 C92 C110 C124 2.5(6) . . . . ?
C68 C92 C110 C124 179.2(4) . . . . ?
C116 C109 C111 C137 0.6(7) . . . . ?
C48 C107 C112 C98 -1.0(6) . . . . ?
C75 C98 C112 C107 -0.2(6) . . . . ?
O26 C93 C113 C134 -6.0(6) . . . . ?
N25 C93 C113 C134 177.3(4) . . . . ?
C78 C94 C114 C123 -1.9(6) . . . . ?
C136 N16 C115 N57 -179.1(4) . . . . ?
Zn2 N16 C115 N57 0.1(5) . . . . ?
C136 N16 C115 C141 -0.2(7) . . . . ?
Zn2 N16 C115 C141 179.0(4) . . . . ?
N45 N57 C115 N16 22.6(5) . . . . ?
C128 N57 C115 N16 -143.3(4) . . . . ?
N45 N57 C115 C141 -156.4(4) . . . . ?
C128 N57 C115 C141 37.7(7) . . . . ?
C111 C109 C116 C148 -2.3(7) . . . . ?
C111 C109 C116 C134 -177.4(4) . . . . ?
C84 C86 C117 C119 0.6(6) . . . . ?
C82 C58 C118 C126 -1.7(7) . . . . ?
C55 C58 C118 C126 -179.8(4) . . . . ?
C86 C117 C119 C104 -0.5(7) . . . . ?
C74 C104 C119 C117 0.6(6) . . . . ?
C163 C62 C120 O89 -21.2(6) . . . . ?
C163 C62 C120 N19 156.7(4) . . . . ?
C48 N19 C120 O89 0.7(5) . . . . ?
N11 N19 C120 O89 -165.7(3) . . . . ?
C48 N19 C120 C62 -177.4(3) . . . . ?
N11 N19 C120 C62 16.2(5) . . . . ?
C88 C90 C121 C124 1.3(7) . . . . ?
C49 C73 C122 C135 -1.0(6) . . . . ?
C94 C114 C123 C125 1.9(7) . . . . ?
C92 C110 C124 C121 -1.7(7) . . . . ?
C90 C121 C124 C110 -0.2(7) . . . . ?
C114 C123 C125 C106 -0.3(7) . . . . ?
C78 C106 C125 C123 -1.4(6) . . . . ?
C83 C79 C126 C118 1.8(8) . . . . ?
F6 C79 C126 C118 -179.9(4) . . . . ?
C58 C118 C126 C79 0.0(8) . . . . ?
C103 C76 C127 C139 3.0(7) . . . . ?
C50 C76 C127 C139 -178.3(4) . . . . ?
C115 N57 C128 O60 -6.6(6) . . . . ?
N45 N57 C128 O60 -172.2(4) . . . . ?
C115 N57 C128 C143 167.9(4) . . . . ?
N45 N57 C128 C143 2.3(5) . . . . ?
O27 S2 C129 F24 58.9(4) . . . . ?
O18 S2 C129 F24 -63.1(4) . . . . ?
O12 S2 C129 F24 178.6(3) . . . . ?
O27 S2 C129 F21 -61.2(3) . . . . ?
O18 S2 C129 F21 176.8(3) . . . . ?
O12 S2 C129 F21 58.5(3) . . . . ?
O27 S2 C129 F13 177.9(3) . . . . ?
O18 S2 C129 F13 55.9(4) . . . . ?
O12 S2 C129 F13 -62.4(3) . . . . ?
O20 S171 C130 F41 -57.0(5) . . . . ?
O5 S171 C130 F41 -179.9(4) . . . . ?
O30 S171 C130 F41 61.8(5) . . . . ?
O20 S171 C130 F46 -177.1(3) . . . . ?
O5 S171 C130 F46 60.0(4) . . . . ?
O30 S171 C130 F46 -58.3(4) . . . . ?
O20 S171 C130 F34 62.4(4) . . . . ?
O5 S171 C130 F34 -60.5(5) . . . . ?
O30 S171 C130 F34 -178.8(4) . . . . ?
C76 C103 C131 C142 0.1(7) . . . . ?
O44 S170 C132 F32 -58.0(5) . . . . ?
O33 S170 C132 F32 177.6(4) . . . . ?
O9 S170 C132 F32 60.0(4) . . . . ?
O44 S170 C132 F15 -178.9(4) . . . . ?
O33 S170 C132 F15 56.7(4) . . . . ?
O9 S170 C132 F15 -60.9(4) . . . . ?
O44 S170 C132 F29 62.2(4) . . . . ?
O33 S170 C132 F29 -62.2(4) . . . . ?
O9 S170 C132 F29 -179.7(3) . . . . ?
C49 C95 C133 C135 -2.1(6) . . . . ?
C93 C113 C134 C116 173.1(4) . . . . ?
C109 C116 C134 C113 -1.3(7) . . . . ?
C148 C116 C134 C113 -176.3(5) . . . . ?
C73 C122 C135 C133 1.5(6) . . . . ?
C95 C133 C135 C122 0.1(6) . . . . ?
C115 N16 C136 C147 -0.6(7) . . . . ?
Zn2 N16 C136 C147 -179.7(4) . . . . ?
C109 C111 C137 C150 1.1(10) . . . . ?
C109 C111 C137 F47 179.2(5) . . . . ?
O67 S4 C138 F54 -65.7(5) . . . . ?
O52 S4 C138 F54 174.7(5) . . . . ?
O3 S4 C138 F54 54.9(5) . . . . ?
O67 S4 C138 F22 54.6(5) . . . . ?
O52 S4 C138 F22 -64.9(5) . . . . ?
O3 S4 C138 F22 175.2(4) . . . . ?
O67 S4 C138 F59 175.3(4) . . . . ?
O52 S4 C138 F59 55.7(4) . . . . ?
O3 S4 C138 F59 -64.1(4) . . . . ?
C76 C127 C139 C142 -1.3(8) . . . . ?
N16 C115 C141 C144 -0.4(8) . . . . ?
N57 C115 C141 C144 178.5(5) . . . . ?
C127 C139 C142 C131 -0.9(9) . . . . ?
C103 C131 C142 C139 1.5(8) . . . . ?
O60 C128 C143 C149 -24.5(8) . . . . ?
N57 C128 C143 C149 161.9(4) . . . . ?
C115 C141 C144 C147 1.7(9) . . . . ?
N16 C136 C147 C144 1.9(9) . . . . ?
C141 C144 C147 C136 -2.5(10) . . . . ?
C109 C116 C148 C150 2.5(10) . . . . ?
C134 C116 C148 C150 177.8(7) . . . . ?
C128 C143 C149 C145 -176.0(5) . . . . ?
C157 C145 C149 C143 -179.9(8) . . . . ?
C169 C145 C149 C143 -15.7(12) . . . . ?
C111 C137 C150 C148 -1.0(12) . . . . ?
F47 C137 C150 C148 -179.0(7) . . . . ?
C116 C148 C150 C137 -0.9(12) . . . . ?
C167 C151 C152 C157 -12.1(17) . . . . ?
F8 C151 C152 C157 177.3(10) . . . . ?
C151 C152 C157 C145 2(2) . . . . ?
C169 C145 C157 C152 8.1(19) . . . . ?
C149 C145 C157 C152 174.5(12) . . . . ?
C159 C155 C158 C156 2.4(13) . . . . ?
C163 C155 C158 C156 -176.9(8) . . . . ?
C161 C156 C158 C155 -2.0(14) . . . . ?
C158 C155 C159 C162 -1.5(13) . . . . ?
C163 C155 C159 C162 177.7(8) . . . . ?
C158 C156 C161 F7 179.8(8) . . . . ?
C158 C156 C161 C162 0.7(14) . . . . ?
F7 C161 C162 C159 -179.1(9) . . . . ?
C156 C161 C162 C159 0.0(16) . . . . ?
C155 C159 C162 C161 0.4(15) . . . . ?
C158 C155 C163 C62 -177.1(7) . . . . ?
C159 C155 C163 C62 3.7(11) . . . . ?
C120 C62 C163 C155 -173.3(6) . . . . ?
C152 C151 C167 C169 11(2) . . . . ?
F8 C151 C167 C169 -178.4(12) . . . . ?
C151 C167 C169 C145 1(2) . . . . ?
C157 C145 C169 C167 -9.0(19) . . . . ?
C149 C145 C169 C167 -175.5(12) . . . . ?

#==============================================================================

#==============================================================================
# Additional structures and associated data_? identifiers
# should be added at this point if there is more than one 
# structure analysis in the CIF.

_shelx_res_file                  
;

    shelxl.res created by SHELXL-2014/7

TITL xcalibur
CELL  0.71073 15.72650 20.40330 21.04790 82.84580 82.60210 69.00810
ZERR  4 0.00030 0.00040 0.00030 0.00150 0.00160 0.00180
LATT 1
SFAC C H F O S ZN N
UNIT 228 166 32 32 8 4 26
SHEL 8.146951 0.769607
L.S. 5
FMAP 2
PLAN 25
WPDB -2
HTAB
BOND $H
CONF
LIST 4
TEMP -180.0
ACTA
SIZE 0.175 0.159 0.120
ABIN
WGHT    0.103500   16.066401
FVAR       0.29571
ZN1   6    0.164563    0.796030    0.387893    11.00000    0.01899    0.02143 =
         0.01912   -0.00271   -0.00206   -0.00216
ZN2   6    0.304516    0.693318    0.892695    11.00000    0.02746    0.04616 =
         0.01703   -0.00225   -0.00327    0.00452
S2    5    0.324493    0.537636    0.843399    11.00000    0.04072    0.04907 =
         0.01965    0.00073   -0.00726   -0.00157
S4    5    0.169011    0.699505    1.026105    11.00000    0.03205    0.05142 =
         0.02858   -0.00658   -0.00107   -0.00202
S170  5    0.322263    0.791423    0.478245    11.00000    0.02806    0.03310 =
         0.05313   -0.00230   -0.01615   -0.00788
S171  5    0.147272    0.950291    0.301416    11.00000    0.03124    0.02326 =
         0.02176   -0.00223    0.00029   -0.00710
F6    3    0.070918    0.330425    0.341474    11.00000    0.05915    0.03067 =
         0.06526   -0.01879    0.00096   -0.02068
F7    3   -0.447176    0.702331    0.290536    11.00000    0.12646    0.19182 =
         0.16128    0.01708   -0.04437   -0.09985
F8    3    0.882728    0.807247    0.715349    11.00000    0.08017    0.13584 =
         0.11805    0.02484    0.00005   -0.04983
F13   3    0.278853    0.464561    0.944890    11.00000    0.08235    0.07168 =
         0.03642    0.00917   -0.00727   -0.02503
F15   3    0.486984    0.706105    0.440435    11.00000    0.02953    0.05399 =
         0.11178   -0.00342   -0.01157   -0.00683
F21   3    0.167569    0.556118    0.912020    11.00000    0.04283    0.07664 =
         0.07949   -0.01631    0.00760   -0.01327
F22   3    0.021429    0.701880    1.098499    11.00000    0.05721    0.11279 =
         0.05611   -0.01939    0.02308   -0.02828
F24   3    0.217162    0.463539    0.859915    11.00000    0.07838    0.08577 =
         0.06954   -0.01820   -0.01439   -0.03412
F29   3    0.484029    0.777548    0.508706    11.00000    0.04859    0.09744 =
         0.12813   -0.01306   -0.04686   -0.02581
F32   3    0.460921    0.815255    0.409856    11.00000    0.04544    0.08073 =
         0.13927    0.04409   -0.01552   -0.03466
F34   3    0.267054    1.009328    0.258207    11.00000    0.06808    0.06921 =
         0.15050    0.02007    0.02042   -0.04121
F41   3    0.324520    0.905109    0.305460    11.00000    0.03209    0.07191 =
         0.19722    0.01935   -0.00517   -0.01357
F46   3    0.249858    0.992098    0.362538    11.00000    0.10599    0.09079 =
         0.13751   -0.00056   -0.06605   -0.05989
F47   3    0.400519    1.103132    0.604512    11.00000    0.09473    0.12405 =
         0.11029    0.07283   -0.04830   -0.07361
F54   3    0.041994    0.649757    1.013179    11.00000    0.09427    0.15339 =
         0.11729   -0.07710    0.04646   -0.08539
F59   3   -0.001221    0.761236    1.003695    11.00000    0.04618    0.15722 =
         0.07403   -0.00026   -0.01191   -0.00115
O3    4    0.192419    0.694170    0.957455    11.00000    0.03706    0.12420 =
         0.03323   -0.03297    0.00567   -0.02488
O5    4    0.078991    1.019115    0.304213    11.00000    0.04231    0.02432 =
         0.03185   -0.00134   -0.00422   -0.00406
O9    4    0.293748    0.782061    0.417501    11.00000    0.02300    0.04254 =
         0.04058    0.00279   -0.00914   -0.00947
O12   4    0.341916    0.581442    0.886321    11.00000    0.03820    0.04872 =
         0.02377    0.00116   -0.00602   -0.00371
O18   4    0.401303    0.474278    0.830843    11.00000    0.04760    0.05654 =
         0.03414   -0.00667   -0.00509    0.00115
O20   4    0.162082    0.918155    0.242483    11.00000    0.08265    0.03453 =
         0.02219   -0.00625    0.00515   -0.01210
O26   4    0.519447    0.813024    0.924828    11.00000    0.04345    0.04776 =
         0.05423    0.00256   -0.01507   -0.00827
O27   4    0.276984    0.575801    0.789337    11.00000    0.06966    0.05632 =
         0.02770    0.00302   -0.02026   -0.00259
O30   4    0.142212    0.902944    0.358538    11.00000    0.03889    0.02603 =
         0.02209    0.00114   -0.00486   -0.00961
O33   4    0.316832    0.738526    0.528069    11.00000    0.04899    0.07687 =
         0.05049    0.01720   -0.02075   -0.02137
O42   4   -0.066166    0.715908    0.503441    11.00000    0.02320    0.02354 =
         0.03995   -0.00832    0.00518   -0.00487
O44   4    0.290839    0.862229    0.493462    11.00000    0.05078    0.04771 =
         0.14041   -0.04123   -0.03434   -0.00258
O52   4    0.164117    0.764942    1.048209    11.00000    0.07847    0.07922 =
         0.04404   -0.02060    0.00876   -0.02514
O60   4    0.334755    0.839295    0.685342    11.00000    0.18421    0.04349 =
         0.05134    0.00752   -0.02935    0.00770
O67   4    0.217934    0.640036    1.065000    11.00000    0.05899    0.09140 =
         0.06742    0.01957   -0.00354    0.01427
O89   4    0.098316    0.638059    0.254835    11.00000    0.12075    0.04774 =
         0.06896   -0.02962   -0.04604    0.01965
N10   7    0.080538    0.714848    0.490318    11.00000    0.02017    0.01765 =
         0.02295   -0.00471    0.00056   -0.00172
N11   7    0.047934    0.800279    0.330688    11.00000    0.02181    0.02284 =
         0.02287   -0.00425   -0.00377   -0.00198
N14   7    0.161091    0.695976    0.445523    11.00000    0.01889    0.02041 =
         0.02112   -0.00656   -0.00067   -0.00337
N16   7    0.220275    0.726361    0.819263    11.00000    0.05350    0.05396 =
         0.03645   -0.01915   -0.02319    0.02301
N17   7    0.228712    0.757064    0.300848    11.00000    0.02510    0.02566 =
         0.02482   -0.00137    0.00224    0.00002
N19   7    0.090022    0.745767    0.287864    11.00000    0.02876    0.02645 =
         0.02333   -0.00580   -0.00735   -0.00144
N23   7    0.391370    0.675231    0.964349    11.00000    0.02671    0.03916 =
         0.01876    0.00138   -0.00108    0.00280
N25   7    0.386300    0.790996    0.936942    11.00000    0.02879    0.03479 =
         0.02787   -0.00412   -0.00428    0.00695
N28   7    0.298273    0.804937    0.914439    11.00000    0.02637    0.03748 =
         0.02376    0.00084   -0.00123    0.00344
N45   7    0.399460    0.695899    0.805489    11.00000    0.05562    0.03431 =
         0.02207    0.00301    0.00555    0.01132
N57   7    0.346752    0.744043    0.757742    11.00000    0.07567    0.04110 =
         0.02113    0.00118    0.00153    0.03007
N97   7   -0.267803    0.638970    0.478463    11.00000    0.05202    0.05864 =
         0.05654   -0.00489   -0.00097   -0.01290
N140  7    0.092560    0.826915    0.476055    11.00000    0.02231    0.01973 =
         0.01912   -0.00321   -0.00429   -0.00371
C31   1    0.055934    0.783311    0.511806    11.00000    0.02205    0.01790 =
         0.02053   -0.00359   -0.00391   -0.00265
C35   1    0.303978    0.612889    0.414019    11.00000    0.02291    0.01964 =
         0.02247   -0.00339   -0.00125   -0.00109
C36   1    0.229383    0.641741    0.464697    11.00000    0.01951    0.02096 =
         0.02295   -0.00529   -0.00377   -0.00399
C37   1    0.013959    0.685206    0.485636    11.00000    0.02389    0.01940 =
         0.02457   -0.00042   -0.00150   -0.00485
C38   1   -0.000415    0.800785    0.568579    11.00000    0.02692    0.02309 =
         0.02153   -0.00245   -0.00006   -0.00456
AFIX  43
H38   2   -0.026322    0.768758    0.592500    11.00000   -1.20000
AFIX   0
C39   1    0.237250    0.603357    0.529746    11.00000    0.01846    0.02600 =
         0.02365    0.00042   -0.00472   -0.00349
C40   1    0.021946    0.912182    0.553080    11.00000    0.02972    0.02145 =
         0.02717   -0.00785   -0.00603   -0.00212
AFIX  43
H40   2    0.011550    0.957245    0.566846    11.00000   -1.20000
AFIX   0
C43   1    0.281953    0.599928    0.356136    11.00000    0.02459    0.02364 =
         0.02701   -0.00572   -0.00575    0.00064
AFIX  43
H43   2    0.219933    0.609263    0.349498    11.00000   -1.20000
AFIX   0
C48   1    0.180555    0.738445    0.263265    11.00000    0.03466    0.02550 =
         0.02045   -0.00147   -0.00193    0.00174
C49   1   -0.080655    0.900624    0.356305    11.00000    0.01959    0.02415 =
         0.03756   -0.00635   -0.00642   -0.00250
C50   1   -0.022502    0.850781    0.309595    11.00000    0.02362    0.02099 =
         0.03043   -0.00071   -0.00558   -0.00597
C51   1   -0.017039    0.866825    0.588641    11.00000    0.02798    0.02730 =
         0.02168   -0.00643   -0.00242   -0.00076
AFIX  43
H51   2   -0.055309    0.880900    0.626912    11.00000   -1.20000
AFIX   0
C53   1    0.215469    0.638804    0.585807    11.00000    0.02715    0.03191 =
         0.02574   -0.00220   -0.00447   -0.00113
AFIX  43
H53   2    0.190293    0.688799    0.583123    11.00000   -1.20000
AFIX   0
C55   1   -0.010551    0.590618    0.439192    11.00000    0.02256    0.02328 =
         0.03203   -0.00286   -0.00053   -0.00429
AFIX  43
H55   2   -0.073177    0.619884    0.441302    11.00000   -1.20000
AFIX   0
C56   1    0.047155    0.615712    0.459404    11.00000    0.02166    0.02153 =
         0.02954   -0.00493   -0.00117   -0.00294
AFIX  43
H56   2    0.110624    0.588687    0.456993    11.00000   -1.20000
AFIX   0
C58   1    0.013121    0.521957    0.413882    11.00000    0.02521    0.02197 =
         0.03256   -0.00241   -0.00060   -0.00841
C61   1    0.271967    0.529636    0.534920    11.00000    0.02111    0.02651 =
         0.03386   -0.00029   -0.00572   -0.00300
AFIX  43
H61   2    0.286940    0.505023    0.497255    11.00000   -1.20000
AFIX   0
C62   1   -0.042102    0.713916    0.308250    11.00000    0.02195    0.04107 =
         0.06928    0.02758   -0.01627   -0.01184
AFIX  43
H62   2   -0.074174    0.745739    0.339766    11.00000   -1.20000
AFIX   0
C63   1    0.265430    0.528032    0.649888    11.00000    0.03030    0.04855 =
         0.02930    0.01072   -0.00623   -0.00706
AFIX  43
H63   2    0.276120    0.502571    0.690787    11.00000   -1.20000
AFIX   0
C64   1    0.351186    0.573149    0.307734    11.00000    0.03573    0.02935 =
         0.02571   -0.00751   -0.00090    0.00093
AFIX  43
H64   2    0.336381    0.563307    0.268453    11.00000   -1.20000
AFIX   0
C65   1    0.480726    0.600072    1.046442    11.00000    0.03051    0.04670 =
         0.02510    0.00570   -0.00392    0.00360
AFIX  43
H65   2    0.502801    0.555087    1.069492    11.00000   -1.20000
AFIX   0
C66   1    0.395270    0.597901    0.424061    11.00000    0.02445    0.03369 =
         0.02962   -0.00667   -0.00322   -0.00497
AFIX  43
H66   2    0.410860    0.604326    0.464399    11.00000   -1.20000
AFIX   0
C68   1    0.237170    0.861660    0.936290    11.00000    0.03165    0.03319 =
         0.02102    0.00402    0.00142    0.00142
C69   1    0.284718    0.492030    0.595300    11.00000    0.02434    0.03196 =
         0.04453    0.01061   -0.00773   -0.00389
AFIX  43
H69   2    0.306529    0.441986    0.598793    11.00000   -1.20000
AFIX   0
C70   1    0.419133    0.726626    0.976273    11.00000    0.02767    0.03486 =
         0.02274   -0.00320   -0.00032    0.00454
C71   1    0.230718    0.600784    0.645311    11.00000    0.03142    0.05182 =
         0.02274   -0.00214   -0.00488   -0.00453
AFIX  43
H71   2    0.217169    0.625003    0.683142    11.00000   -1.20000
AFIX   0
C72   1    0.497421    0.631457    0.714001    11.00000    0.04574    0.02634 =
         0.02327    0.00009    0.00852    0.00268
C73   1   -0.105313    0.874777    0.417455    11.00000    0.02285    0.03633 =
         0.03280   -0.00622   -0.00639   -0.00112
AFIX  43
H73   2   -0.083312    0.825555    0.429459    11.00000   -1.20000
AFIX   0
C74   1    0.539741    0.607619    0.828962    11.00000    0.03641    0.03562 =
         0.02630   -0.00656    0.00843   -0.00399
C75   1    0.314529    0.753346    0.279437    11.00000    0.02817    0.03739 =
         0.04286   -0.00211    0.00912   -0.00296
AFIX  43
H75   2    0.349219    0.766515    0.305967    11.00000   -1.20000
AFIX   0
C76   1   -0.051760    0.860204    0.243411    11.00000    0.03781    0.02850 =
         0.03268   -0.00060   -0.01288    0.00109
C77   1    0.441344    0.560918    0.316887    11.00000    0.03220    0.03338 =
         0.03131   -0.00755    0.00730    0.00131
AFIX  43
H77   2    0.488193    0.543868    0.283467    11.00000   -1.20000
AFIX   0
C78   1    0.252476    0.902148    0.985870    11.00000    0.02849    0.03961 =
         0.02673   -0.00292    0.00174    0.00431
C79   1    0.052339    0.393789    0.365636    11.00000    0.04268    0.02511 =
         0.04737   -0.01104    0.00129   -0.01471
C80   1    0.507238    0.654166    1.059131    11.00000    0.03264    0.04601 =
         0.02529   -0.00332   -0.00723    0.00171
AFIX  43
H80   2    0.547193    0.646999    1.091580    11.00000   -1.20000
AFIX   0
C81   1    0.421334    0.612287    0.999516    11.00000    0.03087    0.04037 =
         0.02327    0.00177   -0.00332    0.00039
AFIX  43
H81   2    0.401075    0.575613    0.991777    11.00000   -1.20000
AFIX   0
C82   1    0.099442    0.469117    0.417832    11.00000    0.02949    0.02874 =
         0.03598   -0.00658   -0.00504   -0.00632
AFIX  43
H82   2    0.145183    0.477580    0.437516    11.00000   -1.20000
AFIX   0
C83   1    0.118903    0.404738    0.393411    11.00000    0.03522    0.02496 =
         0.03964   -0.00675   -0.00161   -0.00370
AFIX  43
H83   2    0.177437    0.369113    0.396045    11.00000   -1.20000
AFIX   0
C84   1    0.578075    0.534258    0.829543    11.00000    0.03872    0.03490 =
         0.02301   -0.00607    0.00113   -0.00308
AFIX  43
H84   2    0.558262    0.509907    0.802234    11.00000   -1.20000
AFIX   0
C85   1    0.472501    0.647438    0.782867    11.00000    0.04459    0.02713 =
         0.02753   -0.00171    0.01027    0.00016
C86   1    0.645262    0.497351    0.870323    11.00000    0.04126    0.04599 =
         0.02871   -0.00463   -0.00059   -0.00237
AFIX  43
H86   2    0.670885    0.447456    0.871176    11.00000   -1.20000
AFIX   0
C87   1    0.463313    0.573499    0.374664    11.00000    0.02267    0.04018 =
         0.03983   -0.00935    0.00068   -0.00258
AFIX  43
H87   2    0.525228    0.565426    0.380639    11.00000   -1.20000
AFIX   0
C88   1    0.143324    0.890110    0.842175    11.00000    0.03373    0.03816 =
         0.02685    0.00618   -0.00030    0.00230
AFIX  43
H88   2    0.197472    0.870464    0.814889    11.00000   -1.20000
AFIX   0
C90   1    0.059973    0.918733    0.816856    11.00000    0.04241    0.04128 =
         0.03323    0.01032   -0.00981   -0.00289
AFIX  43
H90   2    0.057062    0.919046    0.772011    11.00000   -1.20000
AFIX   0
C91   1    0.587222    0.619806    0.687781    11.00000    0.04605    0.03290 =
         0.03100   -0.00595    0.00873   -0.00194
AFIX  43
H91   2    0.631756    0.620469    0.713967    11.00000   -1.20000
AFIX   0
C92   1    0.148228    0.889981    0.908366    11.00000    0.03256    0.03194 =
         0.02698    0.00505   -0.00105    0.00174
C93   1    0.442511    0.827581    0.908025    11.00000    0.03674    0.03316 =
         0.03417   -0.00647   -0.00198    0.00184
C94   1    0.263689    0.872731    1.049184    11.00000    0.04673    0.04932 =
         0.02584   -0.00011    0.00002    0.00204
AFIX  43
H94   2    0.264568    0.826013    1.060898    11.00000   -1.20000
AFIX   0
C95   1   -0.114346    0.972968    0.338512    11.00000    0.02874    0.02487 =
         0.06435   -0.00072   -0.01060   -0.00594
AFIX  43
H95   2   -0.099909    0.991012    0.296313    11.00000   -1.20000
AFIX   0
C96   1    0.433538    0.627139    0.676133    11.00000    0.03836    0.03402 =
         0.02908    0.00253    0.00787    0.00988
AFIX  43
H96   2    0.372569    0.634096    0.693880    11.00000   -1.20000
AFIX   0
C98   1    0.353791    0.730567    0.219098    11.00000    0.04127    0.04944 =
         0.04543    0.00302    0.02201    0.00282
AFIX  43
H98   2    0.414750    0.727691    0.204848    11.00000   -1.20000
AFIX   0
C100  1    0.459274    0.612647    0.612423    11.00000    0.04157    0.04557 =
         0.02688   -0.00043   -0.00269    0.01388
AFIX  43
H100  2    0.416105    0.608620    0.586849    11.00000   -1.20000
AFIX   0
C101  1    0.547685    0.603980    0.585750    11.00000    0.04891    0.04079 =
         0.02194    0.00014    0.00569    0.01305
AFIX  43
H101  2    0.564136    0.595823    0.541637    11.00000   -1.20000
AFIX   0
C102  1    0.475392    0.719086    1.024371    11.00000    0.03433    0.03924 =
         0.02859   -0.00756   -0.00420    0.00092
AFIX  43
H102  2    0.491620    0.757406    1.033214    11.00000   -1.20000
AFIX   0
C103  1    0.008319    0.863248    0.189584    11.00000    0.05985    0.03181 =
         0.03502    0.00797   -0.00654   -0.00131
AFIX  43
H103  2    0.069074    0.860119    0.193909    11.00000   -1.20000
AFIX   0
C104  1    0.571046    0.642494    0.869119    11.00000    0.04567    0.04334 =
         0.04306   -0.02067    0.01678   -0.01278
AFIX  43
H104  2    0.546064    0.692376    0.868726    11.00000   -1.20000
AFIX   0
C105  1    0.611662    0.607191    0.623175    11.00000    0.04186    0.03876 =
         0.03064   -0.00398    0.01432    0.00006
AFIX  43
H105  2    0.672299    0.600819    0.604977    11.00000   -1.20000
AFIX   0
C106  1    0.251659    0.970175    0.969452    11.00000    0.03365    0.04469 =
         0.03616   -0.00556    0.00097   -0.00006
AFIX  43
H106  2    0.242635    0.990574    0.926642    11.00000   -1.20000
AFIX   0
C107  1    0.214451    0.716498    0.201767    11.00000    0.05598    0.03441 =
         0.02253   -0.00469   -0.00030    0.00244
AFIX  43
H107  2    0.177916    0.704880    0.175554    11.00000   -1.20000
AFIX   0
C108  1    0.076573    0.890749    0.496883    11.00000    0.02593    0.02091 =
         0.02393   -0.00301   -0.00536   -0.00505
AFIX  43
H108  2    0.103522    0.921799    0.472326    11.00000   -1.20000
AFIX   0
C109  1    0.363851    0.982217    0.734716    11.00000    0.03844    0.04143 =
         0.05026   -0.00050    0.00146   -0.01149
AFIX  43
H109  2    0.321007    0.959300    0.749145    11.00000   -1.20000
AFIX   0
C110  1    0.068176    0.920497    0.947933    11.00000    0.03555    0.04029 =
         0.03266    0.00098    0.00204    0.00171
AFIX  43
H110  2    0.071165    0.922329    0.992441    11.00000   -1.20000
AFIX   0
C111  1    0.350890    1.027779    0.679244    11.00000    0.03785    0.04431 =
         0.05748    0.00162   -0.00787   -0.01141
AFIX  43
H111  2    0.299585    1.036680    0.655808    11.00000   -1.20000
AFIX   0
C112  1    0.302727    0.712322    0.180536    11.00000    0.05869    0.04254 =
         0.02766   -0.00200    0.01372    0.00829
AFIX  43
H112  2    0.328394    0.696859    0.139300    11.00000   -1.20000
AFIX   0
C113  1    0.407506    0.880831    0.854890    11.00000    0.03363    0.03791 =
         0.03621   -0.00606   -0.00233    0.00236
AFIX  43
H113  2    0.349907    0.887708    0.840408    11.00000   -1.20000
AFIX   0
C114  1    0.273601    0.912837    1.095098    11.00000    0.04764    0.08383 =
         0.02713   -0.01113   -0.00095   -0.00444
AFIX  43
H114  2    0.279378    0.893748    1.138517    11.00000   -1.20000
AFIX   0
C115  1    0.256613    0.747195    0.761528    11.00000    0.09023    0.04330 =
         0.02570   -0.01261   -0.02298    0.03073
C116  1    0.437959    0.969474    0.769469    11.00000    0.04151    0.03890 =
         0.05653    0.00285   -0.00532   -0.00815
C117  1    0.675457    0.532256    0.909783    11.00000    0.04026    0.06991 =
         0.03499   -0.01538   -0.00100   -0.00697
AFIX  43
H117  2    0.721919    0.506405    0.937230    11.00000   -1.20000
AFIX   0
C118  1   -0.052999    0.507179    0.386474    11.00000    0.02934    0.03248 =
         0.08365   -0.01461   -0.01513   -0.00751
AFIX  43
H118  2   -0.112403    0.541713    0.384359    11.00000   -1.20000
AFIX   0
C119  1    0.638182    0.604321    0.909225    11.00000    0.04266    0.07515 =
         0.04325   -0.02799    0.00636   -0.01661
AFIX  43
H119  2    0.658698    0.628128    0.936621    11.00000   -1.20000
AFIX   0
C120  1    0.047122    0.696993    0.284122    11.00000    0.08794    0.03387 =
         0.05294    0.01194   -0.04983   -0.02435
C121  1   -0.020135    0.947241    0.856352    11.00000    0.03331    0.04568 =
         0.05075    0.00708   -0.01173    0.00030
AFIX  43
H121  2   -0.077534    0.966007    0.838714    11.00000   -1.20000
AFIX   0
C122  1   -0.162432    0.921287    0.461137    11.00000    0.02807    0.06706 =
         0.04004   -0.02282   -0.00626    0.00337
AFIX  43
H122  2   -0.179980    0.903430    0.502635    11.00000   -1.20000
AFIX   0
C123  1    0.275055    0.980117    1.077748    11.00000    0.04250    0.06616 =
         0.05137   -0.02652   -0.00313   -0.00286
AFIX  43
H123  2    0.283692    1.006559    1.108884    11.00000   -1.20000
AFIX   0
C124  1   -0.015431    0.948020    0.921923    11.00000    0.02974    0.04945 =
         0.04916   -0.00011    0.00279    0.00230
AFIX  43
H124  2   -0.069866    0.967537    0.948982    11.00000   -1.20000
AFIX   0
C125  1    0.263915    1.008769    1.015022    11.00000    0.03856    0.05062 =
         0.05763   -0.01775    0.00236   -0.00574
AFIX  43
H125  2    0.264657    1.055039    1.003095    11.00000   -1.20000
AFIX   0
C126  1   -0.033695    0.442969    0.362213    11.00000    0.04096    0.04101 =
         0.10271   -0.02441   -0.02061   -0.01510
AFIX  43
H126  2   -0.079213    0.433132    0.343526    11.00000   -1.20000
AFIX   0
C127  1   -0.141812    0.867483    0.235770    11.00000    0.04149    0.05610 =
         0.05292   -0.01296   -0.02487    0.00470
AFIX  43
H127  2   -0.183522    0.867610    0.272702    11.00000   -1.20000
AFIX   0
C128  1    0.388366    0.793804    0.720653    11.00000    0.13698    0.02210 =
         0.03061   -0.00034   -0.01815    0.00654
C129  1    0.242516    0.504062    0.892665    11.00000    0.05289    0.05884 =
         0.04125   -0.00710   -0.00812   -0.01383
C130  1    0.252724    0.964852    0.307420    11.00000    0.04517    0.05076 =
         0.11053    0.01312   -0.01199   -0.02461
C131  1   -0.023015    0.871059    0.128680    11.00000    0.10350    0.04581 =
         0.03028    0.00502   -0.00953    0.00917
AFIX  43
H131  2    0.017021    0.873160    0.091237    11.00000   -1.20000
AFIX   0
C132  1    0.445378    0.771767    0.457504    11.00000    0.03353    0.04479 =
         0.08876    0.00811   -0.02192   -0.01537
C133  1   -0.169849    1.018487    0.384027    11.00000    0.03375    0.02512 =
         0.11137   -0.02631   -0.02573    0.00062
AFIX  43
H133  2   -0.191510    1.067894    0.372945    11.00000   -1.20000
AFIX   0
C134  1    0.457621    0.919777    0.826897    11.00000    0.03872    0.04520 =
         0.05425    0.00049   -0.00581   -0.00415
AFIX  43
H134  2    0.511216    0.914533    0.846332    11.00000   -1.20000
AFIX   0
C135  1   -0.193357    0.992244    0.444804    11.00000    0.03141    0.05968 =
         0.06588   -0.04003   -0.01192    0.00327
AFIX  43
H135  2   -0.231034    1.023561    0.475233    11.00000   -1.20000
AFIX   0
C136  1    0.134248    0.726998    0.826439    11.00000    0.05562    0.07507 =
         0.07414   -0.03749   -0.03837    0.02140
AFIX  43
H136  2    0.109958    0.711874    0.866928    11.00000   -1.20000
AFIX   0
C137  1    0.412943    1.058929    0.659638    11.00000    0.06121    0.07015 =
         0.07593    0.03040   -0.01941   -0.03356
C138  1    0.052045    0.702416    1.035708    11.00000    0.04859    0.10174 =
         0.05804   -0.02609    0.00837   -0.02193
C139  1   -0.171099    0.874509    0.175177    11.00000    0.06817    0.08209 =
         0.06926   -0.02260   -0.04630    0.01486
AFIX  43
H139  2   -0.232051    0.878421    0.170492    11.00000   -1.20000
AFIX   0
C141  1    0.207132    0.769731    0.707747    11.00000    0.11261    0.07920 =
         0.04199   -0.02901   -0.04658    0.06045
AFIX  43
H141  2    0.232905    0.784475    0.667669    11.00000   -1.20000
AFIX   0
C142  1   -0.111707    0.875746    0.122516    11.00000    0.10139    0.06342 =
         0.05290   -0.01275   -0.04936    0.02403
AFIX  43
H142  2   -0.131260    0.879884    0.080868    11.00000   -1.20000
AFIX   0
C143  1    0.478667    0.788442    0.733355    11.00000    0.07107    0.04667 =
         0.05181   -0.00841    0.00705   -0.00552
AFIX  43
H143  2    0.502938    0.764016    0.772123    11.00000   -1.20000
AFIX   0
C144  1    0.118225    0.769543    0.715707    11.00000    0.11626    0.09252 =
         0.06373   -0.03895   -0.06279    0.04034
AFIX  43
H144  2    0.082603    0.783277    0.679945    11.00000   -1.20000
AFIX   0
C145  1    0.620795    0.812067    0.696578    11.00000    0.04790    0.06920 =
         0.07312    0.02149    0.01436   -0.00226
C146  1   -0.276570    0.692357    0.483833    11.00000    0.04830    0.04988 =
         0.11507    0.00149   -0.03127   -0.00520
C147  1    0.080066    0.749554    0.775281    11.00000    0.07096    0.10159 =
         0.11016   -0.05697   -0.06348    0.03722
AFIX  43
H147  2    0.018379    0.751354    0.780674    11.00000   -1.20000
AFIX   0
C148  1    0.500886    1.002149    0.745239    11.00000    0.06694    0.08508 =
         0.09488    0.03249   -0.03814   -0.04355
AFIX  43
H148  2    0.553670    0.992809    0.767196    11.00000   -1.20000
AFIX   0
C149  1    0.529975    0.818545    0.689588    11.00000    0.08170    0.05009 =
         0.07017   -0.00232    0.00620   -0.00372
AFIX  43
H149  2    0.502616    0.845223    0.652536    11.00000   -1.20000
AFIX   0
C150  1    0.488641    1.047440    0.690531    11.00000    0.08408    0.10552 =
         0.11703    0.05783   -0.04650   -0.06969
AFIX  43
H150  2    0.531456    1.070014    0.674729    11.00000   -1.20000
AFIX   0
C151  1    0.794975    0.809898    0.710028    11.00000    0.06592    0.08570 =
         0.09504    0.01983   -0.00082   -0.02822
C152  1    0.752692    0.843912    0.656275    11.00000    0.14230    0.11866 =
         0.12371    0.03107    0.02516   -0.05760
AFIX  43
H152  2    0.780299    0.867690    0.622994    11.00000   -1.20000
AFIX   0
C155  1   -0.178344    0.679188    0.280548    11.00000    0.08850    0.09234 =
         0.07623   -0.01992   -0.00710   -0.03220
C156  1   -0.301070    0.645756    0.253956    11.00000    0.10157    0.09967 =
         0.11207   -0.01345   -0.02811   -0.04216
AFIX  43
H156  2   -0.320588    0.616662    0.231716    11.00000   -1.20000
AFIX   0
C157  1    0.673269    0.841199    0.654341    11.00000    0.10841    0.21386 =
         0.11481    0.02316   -0.00269   -0.09174
AFIX  43
H157  2    0.645441    0.863789    0.616191    11.00000   -1.20000
AFIX   0
C158  1   -0.209096    0.637776    0.251267    11.00000    0.10238    0.11890 =
         0.14635   -0.00847   -0.05066   -0.05579
AFIX  43
H158  2   -0.165772    0.601444    0.227699    11.00000   -1.20000
AFIX   0
C159  1   -0.242764    0.730751    0.317096    11.00000    0.08443    0.11597 =
         0.10942   -0.03479    0.00938   -0.04281
AFIX  43
H159  2   -0.224555    0.760474    0.339498    11.00000   -1.20000
AFIX   0
C161  1   -0.360460    0.695123    0.288450    11.00000    0.08245    0.11431 =
         0.09801   -0.00217   -0.00288   -0.03619
C162  1   -0.332183    0.736998    0.319556    11.00000    0.07799    0.16535 =
         0.12199   -0.04415   -0.00273   -0.05888
AFIX  43
H162  2   -0.376519    0.771995    0.343970    11.00000   -1.20000
AFIX   0
C163  1   -0.078956    0.669516    0.272607    11.00000    0.07358    0.09880 =
         0.08955   -0.02095   -0.01838   -0.02230
AFIX  43
H163  2   -0.038113    0.635736    0.245376    11.00000   -1.20000
AFIX   0
C165  1   -0.289558    0.763556    0.504073    11.00000    0.07415    0.07679 =
         0.22553   -0.01494   -0.05076   -0.00636
AFIX  33
H16C  2   -0.290857    0.796566    0.465860    11.00000   -1.20000
H16D  2   -0.347416    0.780605    0.531035    11.00000   -1.20000
H16E  2   -0.238882    0.759984    0.528541    11.00000   -1.20000
AFIX   0
C167  1    0.750356    0.788042    0.760453    11.00000    0.11602    0.34756 =
         0.12031    0.09843   -0.02817   -0.12602
AFIX  43
H167  2    0.777009    0.771864    0.800076    11.00000   -1.20000
AFIX   0
C169  1    0.663463    0.789419    0.753823    11.00000    0.09794    0.30988 =
         0.11280    0.08631   -0.02378   -0.11274
AFIX  43
H169  2    0.630736    0.774120    0.790193    11.00000   -1.20000
AFIX   0
HKLF 4

REM  xcalibur
REM R1 =  0.0721 for   24247 Fo > 4sig(Fo)  and  0.0818 for all   28530 data
REM   1486 parameters refined using      0 restraints

END

WGHT      0.1035     16.0793

REM Instructions for potential hydrogen bonds
EQIV $1 -x, -y+1, -z+1
HTAB C38 F6_$1
EQIV $2 -x+1, -y+1, -z+2
HTAB C65 O18_$2
HTAB C75 O9
HTAB C81 O12
HTAB C108 O30
HTAB C136 O3
EQIV $3 x-1, y, z
HTAB C147 F8_$3
EQIV $4 -x+1, -y+2, -z+1
HTAB C150 F41_$4
EQIV $5 -x, -y+2, -z+1
HTAB C165 F47_$5
HTAB C165 O42

REM Highest difference peak  3.226,  deepest hole -1.016,  1-sigma level  0.098
Q1    1   0.0221  0.6016  0.2495  11.00000  0.05    3.23
Q2    1   0.4529  0.8319  0.6607  11.00000  0.05    1.81
Q3    1   0.2632  0.8364  0.6878  11.00000  0.05    1.76
Q4    1   0.5413  0.8415  0.6476  11.00000  0.05    1.63
Q5    1   0.2990  0.6604  0.8846  11.00000  0.05    1.52
Q6    1   0.3257  0.7937  0.7129  11.00000  0.05    1.41
Q7    1  -0.2406  0.7599  0.4237  11.00000  0.05    1.22
Q8    1   0.6388  0.9016  0.5963  11.00000  0.05    1.13
Q9    1   0.7030  0.7995  0.6791  11.00000  0.05    1.02
Q10   1   0.1167  0.7671  1.0120  11.00000  0.05    1.00
Q11   1   0.5653  0.8899  0.6115  11.00000  0.05    0.99
Q12   1   0.3558  0.8261  0.4301  11.00000  0.05    0.98
Q13   1   0.1636  0.6586  1.0263  11.00000  0.05    0.98
Q14   1   0.7052  0.8641  0.6227  11.00000  0.05    0.91
Q15   1  -0.2977  0.6854  0.3698  11.00000  0.05    0.89
Q16   1  -0.0388  0.7179  0.3300  11.00000  0.05    0.88
Q17   1   0.3384  0.5019  0.8328  11.00000  0.05    0.88
Q18   1   0.0830  0.6538  1.0522  11.00000  0.05    0.87
Q19   1   0.0769  0.7384  0.7347  11.00000  0.05    0.82
Q20   1   0.1152  0.5948  1.0510  11.00000  0.05    0.82
Q21   1  -0.2555  0.6990  0.4417  11.00000  0.05    0.80
Q22   1  -0.3869  0.6641  0.2479  11.00000  0.05    0.78
Q23   1   0.3039  0.7307  0.7499  11.00000  0.05    0.75
Q24   1   0.2176  0.7243  0.7614  11.00000  0.05    0.74
Q25   1  -0.0249  0.7022  0.2929  11.00000  0.05    0.73
;

_shelx_res_checksum              70015


loop_
_platon_squeeze_void_nr
_platon_squeeze_void_average_x
_platon_squeeze_void_average_y
_platon_squeeze_void_average_z
_platon_squeeze_void_volume
_platon_squeeze_void_count_electrons
_platon_squeeze_void_content
1 0.079 0.421 0.000 1009 239 ' '
2 0.500 0.000 0.500 125 25 ' '
_platon_squeeze_void_probe_radius 1.20
_platon_squeeze_details          ?

#==============================================================================
#     End of CIF
#==============================================================================
